# Supplementary material for: Freshwater Foraminifera Biodiversity in New England (USA): Evaluation of Field Sites and a Botanical Garden
Source: Ecol Evol. 2025 Jul 3;15(7):e71557. doi: 10.1002/ece3.71557 (PMC12223408; doi:10.1002/ece3.71557)
Supplement: Supplementary file 2 — File S1. [file ECE3-15-e71557-s003.fasta]

>OTU1
CTCTTGTTGGCTTCCATTTCTTACAAATGTGTTTTTTCTTTTCAAAAAAAAGATCGATACAGTTGAGTGGAGCATACTAACTAGAGAGACCGCTGCATAATTTTAAAACAGAGGAAGGATGCGGCAATAACAGGTCTGTGATGCCCTTAGATGTTCCG
>OTU2
CTCTTGTTGCCTCCCAATATTCAGCGGAGGGAAACTAGAGGGACTGCTTGGAGATACCAATCCAGAGGAGGGTTGCGGCAATAACAGGTCTGTGATGCCCTTAGATGTTCCG
>OTU3
CTCTTGTTGGCTTCCATTTCTTACAAATGTGTTTTTTTCTTTTCAAAAAAAAAGAATCGATACAGTTGAGTGGAGCATACTAACTAGAGAGACCGCTGCATAATTTTAAAACAGAGGAAGGATGCGGCAATAACAGGTCTGTGATGCCCTTAGATGTTCCG
>OTU6
CTCTTGTTGGCTTCCATTCCTTTACAGGATTATATAAAAAAAAAATTTTTTTTATATAATACTGAGTGGAGCATACTAACTAGAGAGACCGCTGCATAATTTTAAAACAGAGGAAGGATGCGGCAATAACAGGTCTGTGATGCCCTTAGATGTTCCA
>OTU5
CTCTTGTTGGCTTCCATTTCTTACAAATGTGTTTTTTCTTTTCAAAAAAAAGATTAATACAGTTGAGTGGAGCATACTAACTAGAGAGACCGCTGCATAATTTTAAAACAGAGGAAGGATGCGGCAATAACAGGTCTGTGATGCCCTTAGATGTTCCG
>OTU4
CTGCTAACTAGTTTATTCAATTTAATTGTTTACAACTTCTTAGAGGGACTATGTGTCGAAAAGCACATGGAAGTTTGAGGCAATAACAGGTCTGTGATGCCCTTATATGTCCTG
>OTU7
CTCTTGTTGCCTCCTATTTAACAAAAAAAAGAACCAATTTTTATTGGTTTCTTTTTTTTATTGGAGGGTAAACTAGAGGGACCGCTGCGCAATATTTAAACCAGAGGAAGGTTGCGGCAATAACAGGTCTGTGATGCCCTTAGATGTTCCG
>OTU16
CTCTTGTTGCCTCTTATATTTTTTATGCGCCCTAGGCCTATATATTTTTTTATATTGAAAGGAGGCGGGCGGCTTTTCAAGGCCGCTCGTTTTTTTTTTTTTATAAAATTTTTTTAGGCCTATGCATAAAAAAAAGAGTTTCTTTTTTCAAAAAAAAAAGAAATAAGCAAACTAGAGGGACCGCTGTAATTTTTTTCAAGCCAGAGGAAGGTTGCGGCAATAACAGGTCTGTGATGCCCTTAGATGTTCCG
>OTU9
CTGCTAAATAGTTACGCGAACTCAGCCCTGGGGAAGGGGTGGGGGGGTTTCGGCCTCCTCATCTCGCTTCCCAGGGCGGTTCTGCGGTTTTCAACAACTTCTTAGAGGGACTGTCGGTGTTTAACCGACGGAAGTTTGAGGCAATAACAGGTCTGTGATGCCCTTAGATGTCCTG
>OTU17
CTCTTGTTGCTTTTTTTTTTTATTTTTTTTTTTTAAAAAAAATAAAAATCAAAAAGGAAACTAGAGGGACCGCTAGATATTCTTAAACTAGAGGAAGAATGTGGCAATAACAGGTCTGTGATGCCCTTAGATGTTCCG
>OTU29
CTCTTGTTGCCTCTTATATTTTTTGTGCGCCCTAGGCCTATATAATTTTTTATGTGAAAAGGAGGCGGGAGGCTTTTCAAGGCCGCTCGCCTTTTTTTTTTATAAAATTTTTTTAGGCCTATGCATAAAAAAAAGAGTTTCTTTTTTCAAAAAAAAAAGAAATAAGCAAACTAGAGGGACCGCTGTAATTTTTTTCAAGCCAGAGGAAGGTTGCGGCAATAACAGGTCTGTGATGCCCTTAGATGTTCCG
>OTU14
CTCTTTTTCTGCGCTGGGCTGTCTCCTTTCGTTTTTTTTCGGAGGGAGCGGCTTCAAAACTTCCTCCCCTCACAAGGGGGGGGAAATTTCAGTCAAAGCTAGAGGGACCGCTGTGATTTTCTGTCAAACCAGAGGAAGGTTGCGGCAATAACAGGTCTGTGATGCCCTTAGATGTTCCG
>OTU18
CTGCTAAATAGTCTGATTCATTATATGTTTCTAGACTTCTTAGAGGGACTATGTTGCGATAAGCACATGGAAGTTTGAGGCAATAACAGGTCTGTGATGCCCTTATATGTCCTG
>OTU33
CTCTTGTTGGCTTCCATTCCTTTACAGGATTATAAAAAAAAAATTTTTTTTATAATACTGAGTGGAGCATACTAACTAGAGAGACCGCTGCATAATTTTAAAACAGAGGAAGGATGCGGCAATAACAGGTCTGTGATGCCCTTAGATGTTCCA
>OTU42
ATTTTGTTGCATAATCTTATTTATGCTAACTAAATGAACCGCTGGATCTTTTCTAAACAGAGGAAGATTGCGGCAATAACAGGTCTGTGATGCCCTCAGATGTTCTG
>OTU21
CTGCTAAATAGTAACGCGAACTCAGCCTGGGAGGGAGGGGGGGGTTCGCCTCCTCCTTGTTCCCAGGTGGTTCTGCGGCCAACTTCTTAGAGGGACTGTCGGTGTTTAACCGACGGAAGTTTGAGGCAATAACAGGTCTGTGATGCCCTTAGATGTCCTG
>OTU23
CTGCTAACTAGTCTCACTCATTTTATGGGTGCTGACTTCTTAGAGGGACTATGTGTCGATAAGCACATGGAAGTTTGAGGCAATAACAGGTCTGTGATGCCCTTATATGTCCTG
>OTU25
CTCTTGTTGCCTGTATAACCATAACATATTTGCACTCTGTGCTTTGTGTATAAACAGGCCTTATATTAATAAACTAGAGGGACCGCTGTTACTTTCTTAAACCAGAGGAAGGTTGCGGCAATAACAGGTCTGTGATGCCCTTAGATGTTCCG
>OTU31
CCCTTGTTGCCTTATTTATTTAAAGCTGTTTCTCTTGTTAGTTCTTGAGTTACCTTAGGGATTAATGAGGGGAGCAGTTTAAAGGGAAACTAGGGGGACCGCTAGATAACCTTAAACTAGAGGAAGAATGTGGCAATAACAGGTCTGTGATGCCCTTAGATGTTCCG
>OTU32
CTTTTGTTGCTTTTTATTTTTTTATTTTTATTTTTAAAAATAAAAAATCAAAAAGGTAAACTAAAGGGACCGCTAGATATTCTTAAACTAGAGGAAGAATGCGGCAATAACAGGTCTGTGATGCCCTTAGATGTTCCG
>OTU26
AACTTGTTGCATAATCTTATTTATGCTAACTAGTTGGACCGCTGGATCTTTTCTAAACAGAGGAAGGTTGCGGCAATAACAGGTCTGTGATGCCCTCAGATGTTCTG
>OTU28
CTGCTAACTAGTCTTATTTATTACATAGATATTGACTTCTTAGAGGGACTATGTGTCGAAAAGCACATGGAAGTTTGAGGCAATAACAGGTCTGTGATGCCCTTATATGTCCTG
>OTU54
CTCTTGTTGCCTCTTATATTTTTTATGCGCCCAGGCCTAGATTTTTTTTATATTTAAGGGCGAAGGCTTTTCAAGGCCTTTGTTTTTTTTTTATAAATTTTTTTTAGGCCTTGCATAAAAAAAAGAGTTTCTTTTTTTTAGAAATAAGCAAACTAGAGGGACCGCTGTAATTTTTTTCAAGCCAGAGGAAGGTTGCGGCAATAACAGGTCTGTGATGCCCTTAGATGTTCCG
>OTU36
CTGCTAACTAGTATTATCTATATTATAGACAAGACTTCTTAGAGGGACTATTCACGACGAGTGAATGGAAGTTTGAGGCAATAACAGGTCTGTGATGCCCTTATATGTCCTG
>OTU37
CTGCTAACTAGTTTTACTCATTACATGGGTATTAACTTCTTAGAGGGACTATGTGTCGAAAAGCACATGGAAGTTTGAGGCAATAACAGGTCTGTGATGCCCTTATATGTCCTG
>OTU45
CCCTTGTTGCCTTCCCAATTTTTAATTAATTATTATTAATCAATCTTTTAATAAGGGTATATTATATTTAAGTTAATTGAAGAATTCAATTAGCTTATTTAATAATATATTTTTTTATTTATTATTTGTATTGAGTGAAGGATAAACTAGGGGGGCCGCTGCAAATATTTTTAAACAGAGTAAGGATGTGGCAATAACAGGTCTGTGATGCCCTTAGATGTTCCA
>OTU153
CTCTTGTTGCCTCTCTTTCATCTTTTTAGATGAACTGCTGCCTCGTGATTTTTTCTGTTTTTTTTTTTTTTTAAAAAAAAAAACAGAAGTCATGGGGATTAGTAGAGTGGAGCGCAAACTAGAGGGACCGCCGACCTTTTTAAAACGGAGGAAGGTTGCGGCAATAACAGGTCTGTGATGCCCTTAGATGTTCCG
>OTU56
GAGCGCAACCCCTGTGTCCTGTTGCCACCCCTTAAATGGGAGCACTCTGGACAGACTGCCTCGCTTCAACGAGGAGGAAGGTGGGGATGACGTCAAGTCAGTATGGCCCTTACGGCCAG
>OTU62
CTGCTAAATAGCCCGGCTCGCTTTGGCGGGTCGCTGGCTTCTTAGAGGGACTATCGGCTCAAGCCGATGGAAGTTTGAGGCAATAACAGGTCTGTGATGCCCTTAGATGTTCTG
>OTU70
CTGCTAACTAGTCTTGCCCATTTCATGGGCACTGACTTCTTAGAGGGACTATGTGTCGAAAAGCACATGGAAGTTTGAGGCAATAACAGGTCTGTGATGCCCTTATATGTCCTG
>OTU64
ATCTTGTTGCATAATCTTATTTATGTTAACTAGGTGGACCGCTGGATCTTTTAAAAACAGAGGAAGGTTACGGCAATAACAGGTCTGTGATGCCCTCAGATGTTCTG
>OTU66
CTGCTAGTTAGGAAGCGTAAGCCTTGTGCTTGCACTAACTTCTTAGAGGGATTATCGGTTTCCAGCCGATTGAAATTTGAGGCAATAACAGGTCTGTGATGCCCTTAGATGTTCTG
>OTU89
CTCTTGTTGCCTCCCATTTTAAACAAAATATATTTCCTTTTTTTATTTATTTTTTTTAAAAAAAAATATAAAAATTAATTATTTTTCTTTAGTTTCATTTGGAATTAGAGGGAGATTTTTTAATTTTTAAATTTTGAAAAAAATAATTAAAAAAATTTATATTTTGAGCGGAGGGAAACTAGAGGGACTGCTTGGAGATACCAATCCAGAGGAGGGTTGCGGCAATAACAGGTCTGTGATGCCCTTAGATGTTCCG
>OTU74
CCTTTGTTGTGATTTAATCTATTGATTATCACAAACTAAGGGGACCGCCAGGGTTGTCAAACCGGAGGAAGGTTGCGGCAATAACAGGTCTGTGATGCCCTTAGATGTTCCG
>OTU114
CTCTTGTTACCTCCCCTTTTTTTTTAAATTTTTTTAAAGAAAAACAGCTAGAAAAATAGATAGAAATTATATTAGAGAGAAGTGGGGTTACGGCTTCATTTTTTTTTTAGTATATTTTTTATTTTATTTTTTTTATTCTGCATGGAGGAAAACTAGAGGGACCGCTGCGAAAAATTTAAACCAGAGGAAGGATGCGGCAATAACAGGTCTGTGATGCCCTTAGATGTTCCG
>OTU80
CTGCTAACTAGTCTTACCTATTACATAGGTACTGACTTCTTAGAGGGACTATGTGTCGAAAAGCACATGGAAGTTTGAGGCAATAACAGGTCTGTGATGCCCTTATATGTCCTG
>OTU76
ATTTTGTTGCTTCTTCAATTATTTTATTTTTTTATTAAAATAAAATAATTAAACTAGAAGCTAACTAAATGGACCGCTGACATCTTTCTAAACAGAGGAAGGTTGCGGCAATAACAGGTCTGTGATGCCCTTAGATGTTCCG
>OTU91
CTGCTAAATAGTTACGCTAACCTTCTAATAAGGTGAAGCTGTCTGTGTGGCGTGTGCTTGCATGCGTCCACGGGTGGTCGATCCTTGATGCGTTGGCGGATACACTTCTTAGAGGGACTATTCGTTTCCAGCGAATGGAAGTTTGAGGCAATAACAGGTCTGTAATGCCCTTAGATGTCTTG
>OTU85
CTGCTAACTAGACTAGCCCATTCAATGGGATCTGTCTTCTTAGAGGGACTATGTGACGATAAGCACATGGAAGTTTGAGGCAATAACAGGTCTGTGATGCCCTTATATGTCCTG
>OTU92
CTGCTAACTAGTCTCTCCTATTTCATAGGTCTGACTTCTTAGAGGGACTATGTCACGATGAGTGCATGGAAGTTTGAGGCAATAACAGGTCTGTGATGCCCTTATATGTCCTG
>OTU107
CTGCTAAATAATTAGTCTAGTATCACTAGGCAAAATTTCTTAGAGGGACTATGTGTTACAAGCACATGGAAGTTTGAGGCAATAACAGGTCTGTGATGCCCTTATATGTCCTG
>OTU105
TTATTAAATAGTAACCTAAACAACACATTTAAATAAAAATGGTACTTATGTATCATTTTTAAATAATTAGGCATTAATACTTCTTAAAAGGACATTTCATGTTTAATGAAAGGAAGATTGAGGCAACAACAGGTCTGTGATGCCCTTCGATGTTCTG
>OTU100
GACTAAATAGCCCAGCCGGCTTTTGCAGGTTGCAGGCTTCTTACTCGGACTCCTGGCTTAAGCCAGTGGAAGTTGGCGGCAATAACAGGTCTGTGATGCCCTTAGATGTCCTG
>OTU115
CTGCTAAATAGTAACGCGAACTCAGCCTGGGAGGGAGGGGGGGGTTCGCCTCCTCCTTGTTCCCAGGTGGTTCTGCGGCCAACTTCTTAGAGGGACTGTCGGTGTTTAACCGACGGAAGTTTGAGGCAATAACAGGTCTGTGATGCCCTTAGATGTTCCG
>OTU124
CTCTTGTTGCCTCCCTTGTGTGTTTTTACTGCAGTGGAGGGAAACTAGAGGGACCGCTGACATTTCTTAAACCAGAGGAAGGTTGCGGCAATAACAGGTCTGTGATGCCCTTAGATGTTCCG
>OTU127
CTATTAAATAGTCATCTGAAGGGTTCGCCCTTCATCGGTGACTCCTTAGCGGGACAGCCGCTTTTTAAGCGGAGGAAGTTCGAGGCAATAACAGGTCTGTGATGCCCTTAGATGTTCTG
>OTU141
CTTTTGTTGCTTTTTATTTTTTTTTATTTTTTAAAAAAAAAGTCAAAAAGGTTAACTAAAGGGACCGCTAGATATTCTTAAACTAGAGGAAGAATGCGGCAATAACAGGTCTGTGATGCCCTTAGATGTTCCG
>OTU133
CTGCTAAATAATCTGTCTCATTTAATGGGATACGATTTCTTAGAGGGACTATGTGTCGATAAGCACATGGAAGTTTGAGGCAATAACAGGTCTGTGATGCCCTTATATGTCCTG
>OTU149
CTGCTAACTAGTATTATCTATATTATAGACAAGACTTCTTAGAGGGACTATTCACGACGAGTGAATGGAAGTTTGAGGCAATAACAGGTCTGTGATGCCCTTAGATGTTCCG
>OTU210
CTGCTAACTAGTCTTATTTATTACATAGATATTGACTTCTTAGAGGGACTATGTGTCGAAAAGCACATGGAAGTTTGAGGCAATAACAGGTCCGTGATGCCCTTAGATGTTCTG
>OTU179
CTGCTAACTAGTTTATTCAATTTAATTGTTTACAACTTCTTAGAGGGACTATGTGTCGAAAAGCACATGGAAGTTTGAGGCAATAACAGGTCTGTGATGCCCTTAGATGTTCCG
>OTU203
ATGATAAATAAGTTCAACCAAGGGCTTATTCTTTGGATGGGGTTAAACTTATTCATTGGGGGTGAGACTTGGTTAAAAGAAAGTACCATTTGATTTTTGGGGTAAAACTCAGAGTTTGATGGTAATATGAACTTCTTAAAGGGACTATTTGCGTAATATAACCAGCGAATGGAAGTTTGAGGCAATAACAGGTCTGTGATGCCCTTTGATGTCCTG
>OTU160
CTCTTGTTGCCTCCTATTTAACAAAAAAAAGAACCAATTTTTATTGGTTTCTTTTTTTTATTGGAGGGTAAACTAGAGGGACCGCTGCGCAATATTTAAACCAGAGGAAGACAGCGGCAATAACAGGTCTGTGATGCCCTTAGATGTTCCG
>OTU248
CTCTTGTTGCCTCTTATATTTTTTGTGCGCCCTAGGCCTATATAATTTTTTTTTTATAAAATTTTTTTAGGCCTATGCATAAAAAAAAGAGTTTCTTTTTTCAAAAAAAAAAGAAATAAGCAAACTAGAGGGACCGCTGTAATTTTTTTCAAGCCAGAGGAAGGTTGCGGCAATAACAGGTCTGTGATGCCCTTAGATGTTCCG
>OTU387
CTCTTGTTGCCTCTTATATTTTTTATGCGCCCTAGGCCTATATATTTTTTTTTTTTTATAAAATTTTTTTAGGCCTATGCATAAAAAAAAGAGTTTCTTTTTTCAAAAAAAAAAGAAATAAGCAAACTAGAGGGACCGCTGTAATTTTTTTCAAGCCAGAGGAAGGTTGCGGCAATAACAGGTCTGTGATGCCCTTAGATGTTCCG
>OTU190
CTGCTAACTAGTCTTATTCATCACATGGATATTGACTTCTTAGAGGGACTATGTGTCGATAAGCGCATGGAAGTTTGAGGCAATAACAGGTCCGTGATGCCCTTATATGTCCTG
>OTU162
CTGCTAACTAGTTCACTCAATTACATTGTGTGCAACTTCTTAGAGGGACTATGTGTTTTAAGCACATGGAAGTTTGAGGCAATAACAGGTCTGTGATGCCCTTATATGTCCTG
>OTU175
AGAGTGTTTTGTGCTTCCTTGTCAAAGGAATGTCTATACGCTCTCGACTATCGGTTCTCAAGCCGAAGGAAGGTTGAGGCAATAACAGGTCTGTGATGCCCTTAGATGTTCTG
>OTU174
GAGCGCAACCCTCGCCTCTAGTTGCCATCATTAAGTTGGGCACTCTAGAGGGACTGCCGGTGATAAGCCGAGAGGAAGGTGGGGATGACGTCAAGTCCTCATGGCCCTTACGGGCTG
>OTU176
AGAGTGTTTTGTGCTTCCTTGTCAAAGGAATGTCTATCCGCTCTCGACTATCGGTTCTTAAGCCGAAGGAAGGTTGAGGCAATAACAGGTCTGTGATGCCCTTAGATGTTCTG
>OTU180
CTCTTGTTGCCTCTACTACTTTATCATTTACATTAACTTCGGTTTTTGTAAAAGATATAAAACAGAGGCTTTAAAACTAGAGGGACCGCTGTAACTTCTTTAAACCAGAGGAAGGTTGCGGCAATAACAGGTCTGTGATGCCCTTAGATGTTCCG
>OTU186
CTGCTAAATAGTATCACGAAGCCTTCGGGCTTCGTCGTTACTTCTTAGAGGGACTATTGCGGTTTTACGCAAAGGAAGTTCGAGGCAATAACAGGTCTGTGATGCCCTTAGATGTTCTG
>OTU178
CTGCTAAATAGTTCGGTGAAGGCGTCAGCCTTCATACGTGACTTCTTAGAGGGACTATCGGTGTTTTAGCCGAAGGAAGTTCGAGGCAATAACAGGTCTGTGATGCCCTTAGATGTTCTG
>OTU192
CTCTTGTTGCCTCCTTTTTTATAAAACATGGTTGTCTGTTTTTGCTTCGGCATCAGGCTTCCTGCACGGAGTTTTTGCAAACTAGAGGGACCGCTGACAACTTTTAAAACAGAGGAAGGTTGCGGCAATAACAGGTCTGTGATGCCCTTAGATGTTCCG
>OTU191
CTGCTAAATAATCTACTCCATTTCATGGAGTCTGATTTCTTAGAGGGACTATGCGTTTATAAGCGCATGGAAGTTTGAGGCAATAACAGGTCTGTGATGCCCTTATATGTCCTG
>OTU200
CTCTTGTTGCCTCCCAATATTCAGCGGAGGGAAACTAGAGGGACTGCTTGGAGATACCAATCCAGAGGAAGACAGCGGCAATAACAGGTCTGTGATGCCCTTAGATGTTCCG
>OTU215
CTGCTAAATAGCCAGGCCAGCTTTGGCTGACCGCCGGCTTCTTAGAGGGACTATCGGCTCAAGCCGATGGAAGTTTGAGGCAATAACAGGTCTGTGATGCCCTTAGATGTCCTG
>OTU196
CTGCTAAATAATTTGTCTAGTATCACTAGGTAAAATTTCTTAGAGGGACTATGTGTTACAAGCACATGGAAGTTTGAGGCAATAACAGGTCTGTGATGCCCTTATATGTCCTG
>OTU202
CTGCTAACTAGTTTTACTCATTACATGGGTATTAACTTCTTAGAGGGACTATGTGTCGAAAAGCACATGGAAGTTTGAGGCAATAACAGGTCTGTGATGCCCTTAGATGTTCCG
>OTU208
CTGCTAACTAGTCATGCCTATTTCATAGGTACAGACTTCTTAGAGGGACTATGCTACGATAAGTACATGGAAGTTTGAGGCAATAACAGGTCTGTGATGCCCTTATATGTCCTG
>OTU205
CTGCTAACTAGTTGTGTTCATAACATGTTCACTAACTTCTTAGAGGGACTATGTGGGAAAAACACATGGAAGTTTGAGGCAATAACAGGTCTGTGATGCCCTTATATGTCCTG
>OTU224
CTGCTAAATAGTTTTCAAAGTCAATGAACTTCGTTATACTTCTTAGAGGGACGTGCATTTTTTAGATGCAGGAAGATAGCGGCAATAACAGGTCTGTGATGCCCTTAGATGTTCTG
>OTU291
CTGCTAACTAGTCTTACTCATTACATGTGTATTGACTTCTTAGAGGGACTATGTGTCGAAAAGCACATGGAAGTTTGAGGCAATAACAGGTCTGTGATGCCCTTATATGTCCTG
>OTU251
CTCTTGTTGGCTTCCATTTCTTACAAATGTGTTTTTTCTTTTCAAAAAAAAGATCGATACAGTTGAGTGGAGCATACTAACTAGAGAGACCGCTGCGAAAAACTTAAACCAGAGGAAGGATGCGGCAATAACAGGTCTGTGATGCCCTTAGATGTTCCG
>OTU342
CTGCTAAATAGTCTGATTCATTATATGTTTCTAGACTTCTTAGAGGGACTATGTTGCGATAAGCACATGGAAGTTTGAGGCAATAACAGGTCTGTGATGCCCTTAGATGTTCTG
>OTU304
ATCTTGTTGCATAATCTTATTTATGTTAACTAGGTGGACCGCTGGATCTTTTAAAAACAGAGGAAGGTTACGGCAATAACAGGTCTGTGATGCCCTTAGATGTTCCG
>OTU252
CTCTTGTTGCCTCTTTCTGTATTTTTTTCAAAAAAAAAAATATAACTTTATGATTATCATAAATAAAAAAAAGAGGGTAAACTAGAGGGACCGCTGCGAAACATTTAAACCAGAGGAAGGTTGCGGCAATAACAGGTCTGTGATGCCCTTAGATGTTCCG
>OTU402
CTCTTGTTGCCTCCCATAATTTAAAACAAAAACCTTTTTTTTTTAAAAAAGGTTTTTGAGTGGAGGGAAACTAGAGGGACCGCTGCGAAATATTTAAACCAGAGGAAGGTTGCGGCAATAACAGGTCTGTGATGCCCTTAGATGTTCCG
>OTU282
CTGCTAACTAGTCTTGCTCATTACATGGGTATTGACTTCTTAGAGGGACTATGTGTTAAAAGCACATGGAAGTTTGAGGCAATAACAGGTCTGTGATGCCCTTATATGTCCTG
>OTU365
TTGCTAAATAGACCATTCAGTTTTTTAACTGTAATGCTGTCTTCTTAGAAGGACTTTTGGTTCACAAGCCAAAGGAAGTTTGAGGCGATAACAGGTCTGTGATGCCCTTAGATGTTCTG
>OTU257
TTGCTAAATAGACTATTCAGTTTTTTAACTGTAATACTGTCTTCTTAGAAGGACTTTTGGTTCACAAGCCAAAGGAAGTTTGAGGCGATAACAGGTCTGTGATGCCCTTAGATGTTCTG
>OTU262
CTCTTGTTGCCTCCTATTTAACAAAAAAAAGAACCAATTTTTATTGGTTTCTTTTTTTTATTGGAGGGTAAACTAGAGGGACCGCTGCGAAAATTATCAAACCAGAGGAAGACAGCGGCAATAACAGGTCTGTGATGCCCTTAGATGTTCCG
>OTU254
CTGCTAAATAGCCCGGCGAGCTTTGGCTCGTCGCCGGCTTCTTAGAGGGACTATCGGCTCAAGCCGATGGAAGTTTGAGGCAAAAACAGGTCTGTGATGCCCTTAGATGTTCTG
>OTU280
CTCTTGTTGGCTTCCATTCCTTTACAGGATTATATAAAAAAAAAATTTTTTTTATATAATACTGAGTGGAGCATACTAACTAGAGAGACCGCTGCATAATTTTAAAACAGAGGAAGACAGCGGCAATAACAGGTCTGTGATGCCCTTAGATGTTCCG
>OTU259
CCCATGTTATAGAGCGTGTGATTGAGTTCACACTGTTAACTTGGGGGACCGCCAGGGTTGTCAAACCGGAGGAAGGCTGCGGCAATAACAGGTCTGTGATGCCCTTAGATGTTCCG
>OTU268
AACTTGTTGCATAATCTTATTTATGCTAACTAGTTGGACCGCTGGATCTTTTCTAAACAGAGGAAGGTTGCGGCAATAACAGGTCTGTGATGCCCTTAGATGTTCCG
>OTU287
CTCTTGTTGCCTCTTTCTGTATTTTTTCAAAAAAAAAAATATAACTTTATGATTATCATAAATAAAAAAAAAAGAGGGTAAACTAGAGGGACCGCTGCGAAACATTTAAACCAGAGGAAGGTTGCGGCAATAACAGGTCTGTGATGCCCTTAGATGTTCCG
>OTU311
CTGCTAACTAGTCCTGTCAATCTTCGGATTCAGCAGTAGCCAGAATCGTTTTTTCAAAAATTGCGATCCTGGTTTAGACTTCTTAGAGGGACTATCAGGTTATACAACTGGGGGAAGAGTGAGGCAATAACAGGTCTGTGATGCCCTTAGATGTTCTG
>OTU269
CTGCTAACTAGTCGTACTCATTACATGGGTACCGACTTCTTAGAGGGACTATGTGTCGAAAAGCACATGGAAGTTTGAGGCAATAACAGGTCTGTGATGCCCTTATATGTCCTG
>OTU290
CTCTTGTTGCCTCCTATTTAACAAAAAAAAGAACCAATTTTTATTGGTTTCTTTTTTTTATTGGAGGGTAAACTAGAGGGACCGCCGACCTTTTTAAAACGGAGGAAGGTTGCGGCAATAACAGGTCTGTGATGCCCTTAGATGTTCCG
>OTU302
ACTTAATTACCGTAATTTTGTTCGCAAAAATAATAATAATATAAAATTTATTCTTTTTAAAAAAGAGTATTTTTTAAATTATTATTCTTCGGTTAATTAAGTGGACCGCTGTGAAAATTATCAAACCAGAGGAAGACAGCGGCAATAACAGGTCTGTGATGCCCTTAGATGCTCCG
>OTU346
CTTTAATTACTGTTAATAAAAATTATAAAATATCAGTTAATTAAATGAGACCGCTGCGAAAATTATCAAACCAGAGGAAGACAGCGGCAATAACAGGTCTGTGATGCCCTTAGATGTTCCG
>OTU326
CTGCTAACTAGTCTTACCCATTCCATGGGTACTGACTTCTTAGAGGGACTATGTGTCGAAAAGCACATGGAAGTTTGAGGCAATAACAGGTCTGTGATGCCCTTATATGTCCTG
>OTU305
CTCTTGTTGCCTTTCTTTCATCTTTTGGTGAAGGAGCGCAAACTAGAGGGACCGCCGACCTTTTTAAAACGGAGGAAGGTTGCGGCAATAACAGGTCTGTGATGCCCTTAGATGTTCCG
>OTU310
CTCTTGTTGCCTCCCAATATTCAGCGGAGGGAAACTAGAGGGACCGCCGACCTTTTTAAAACGGAGGAAGGTTGCGGCAATAACAGGTCTGTGATGCCCTTAGATGTTCCG
>OTU351
CTGCTAAATAGTTACGCGAACTCAGCCCTGGGGAAGGGGTGGGGGGGTTTCGGCCTCCTCATCTCGCTTCCCAGGGCGGTTCTGCGGTTTTCAACAACTTCTTAGAGGGACTGTCGGTGTTTAACCGACGGAAGTTTGAGGCAATAACAGGTCTGTGATGCCCTTAGATGTCCGA
>OTU332
GAGCGCAACCCCTATCATTAGTTACCAGCGGGTCATGCCGGGAACTCTAATGAGACCGCCGATATTCAAATCGGAGGAAGGTGGGGATGACGTCAAGTCCTCATGGCCCTTACGTCTAG
>OTU359
CTGCTAAATAGCCCGTATTGCTTTGGCAGTACGCCGGCTTCTTAGAGGGACTATCGGCTCAAGCCGATGGAAGTTTGAGGCAATAACAGGTCTGTGATGCCCTTAGATGTTCTG
>OTU373
CTGCTAACTAGTCCTGTCAATCTTCGGATTCAGCAGTAGCCAAAATCGTTTTTTCAAAAATTGCGATCTTGGTTTAGACTTCTTAGAGGGACTATCAGGTTATACAACTGGGGGAAGAGTGAGGCAATAACAGGTCTGTGATGCCCTTAGATGTTCTG
>OTU333
GACTAAATAGCCCAGCCGGCTTTTGCAGGTTGCAGGCTTCTTACTCGGACTCCTGGCTTAAGCCAGTGGAAGTTGGCGGCAATAACAGGTCTGTGATGCCCTTAGATGTTCCG
>OTU388
CTACTAAATAGAAAGGGTAACTGTCTACCGGGTGAAGGGATTGAGGACCACGTTGCTAACGCGGTGTGGCTTTGGTTCTGGATCCTTGACAAGTTGCTCTACCGTTCTTCTTAGAGGGACTATTTGTCGTATAGCGAATGGAAGTTTGAGGCAATAACAGGTCTGTGATGCCCTTAGATGTCCTG
>OTU343
ATTTTGTTGCTTTTAATTTTTATTCAAATTTTATTATTTGTATAATTCTATCAAAAGCTAACTAAATGGACCGCTGAATTCTTTTTTAAACAGAGGAAGGTTGCGGCAATAACAGGTCTGTGATGCCCTTAGATGTTCCG
>OTU811
CCCTTGTTGCCTTTTAAAAAAAGGTTTTTAACTAGGGGGACCGCTAGATATTCTTAAACTAGAGGAAGAATGCGGCAATAACAGGTCTGTGATGCCCTTAGATGTTCCG
>OTU370
CTGCTAACTAGTCTCGCCTATTTCATAGGTGCAGACTTCTTAGAGGGACTATGTCACGATGAGTGCATGGAAGTTTGAGGCAATAACAGGTCTGTGATGCCCTTATATGTCCTG
>OTU356
CTCTTGTTGCCTTTATACCAAACATGTTTTGCGTCAATTTTTACGAATTGCGCGCATTTCATGAAAAAAGGCTTTTTAAACTAGAGGGACCGCTGTTACTTTCTTAAACCAGAGGAAGGTTGCGGCAATAACAGGTCTGTGATGCCCTTAGATGTTCCG
>OTU366
CTGCTAACTAGTACCTGCATGCACAATGCAGGTTACTTCTTAGAGGGACTATGTGTGGTAAGCACATGGAAGTTTGAGGCAATAACAGGTCTGTGATGCCCTTAGATGTCCTG
>OTU467
AGAGTGTTTTGTGCTTCCTTGCTAAAGGAATGTCTATACGCTCTCGACTATCGGTTCTTAAGCCGAAGGAAGGTTGAGGCAATAACAGGTCTGTGATGCCCTTAGATGTTCTG
>OTU375
CTGCTAACTAGTCTTGCCTATTTCATAGGTATAGACTTCTTAGAGGGACTATGTCGCGATGAGCGCATGGAAGTTTGAGGCAATAACAGGTCTGTGATGCCCTTATATGTCCTG
>OTU371
CTGCTAACTAGTCTTATTCATTACATGGATATTGACTTCTTAGAGGGACTATGTGTCGAAAAGCACATGGAAGTTTGAGGCAATAACAGGTCTGTGATGCCCTTATATGTCCTG
>OTU423
ATCTTGTTGCATAATCTTATTTATGCTAACTAGATGGACCGCTGGATCTTTTCTAAACAGAGGAAGATTGCGGCAATAACAGGTCTGTGATGCCCTCAGATGTTCTG
>OTU419
ATTTTGTTGCTTTTTCAATTATTTTTTTTTTTTAAAAAAATAATTAAACTAGAAGCTAACTAAATGGACCGCTGACATCTTTCTAAACAGAGGAAGGTTGCGGCAATAACAGGTCTGTGATGCCCTTAGATGTTCCG
>OTU464
CTCTTGGCTTCCATTTCTTACAAATGTGTTTTTTCTTTTCAAAAAAAAGATCGATACAGTTGAGTGGAGCATACTAACTAGAGAGACCGCTGCATAATTTTAAAACAGAGGAAGGATGCGGCAATAACAGGTCTGTGATGCCCTTAGATGTTCCG
>OTU434
CTCTTGTTGCCTCCCATAATTTAAAACAAAAACCTTTTTTTTTAAAAAGGTTTTTGAGTGGAGGGAAACTAGAGGGACCGCTGCGAAATATTTAAACCAGAGGAAGGTTGCGGCAATAACAGGTCTGTGATGCCCTTAGATGTTCCG
>OTU454
CTGCTAACTAGTCCTGTCAATCTTCGGATTCAGCAGTAGCCAGAATCGCTTTTTCAAAAATCGTGATCCTGGTTTAGACTTCTTAGAGGGACTATCAGGTTATACAACTGGGGGAAGAGTGAGGCAATAACAGGTCTGTGATGCCCTTAGATGTTCTG
>OTU487
CTGCTAAATAATTAGTCTAGTATCACTAGGCAAAATTTCTTAGAGGGACTATGTGTTACAAGCACATGGAAGTTTGAGGCAATAACAGGTCTGTGATGCCCTTAGATGTTCCG
>OTU422
CTGCTAACTAGTGTTCCGATCTCAAATCGGAAGCACTTCTTAGAGGGACTATGTGATGTAATCACATGGAAGTTTGAGGCAATAACAGGTCTGTGATGCCCTTAGATGTCCTG
>OTU408
CTGCTAAATAGTAACGCGAACTCAGCCACCGGCGGGGTCTCGGCCTCACCGGTGGTGGTTCTGCGGCCAACTTCTTAGAGGGACTGTCGGTGTTTAACCGACGGAAGTTTGAGGCAATAACAGGTCTGTGATGCCCTTAGATGTCCTG
>OTU471
AACTTGTTGCATAATCTTATTTATGCTAACTAAATGAACCGCTGGATCTTTTCTAAACAGAGGAAGATTGCGGCAATAACAGGTCTGTGATGCCCTCAGATGTTCTG
>OTU461
CTTTAATTACTGTTAATATAAAATATCAGTTAATTAAATGAGACCGCTGCGAAAATTATCAAACCAGAGGAAGACAGCGGCAATAACAGGTCTGTGATGCCCTTAGATGTTCCG
>OTU404
CTGCTAACTAGTCTTGCTCATTTCATGGGTACTGACTTCTTAGAGGGACTATGTGACGATAAGCACATGGAAGTTTGAGGCAATAACAGGTCTGTGATGCCCTTATATGTCCTG
>OTU437
GAGCGCAACCCCTATGTCCTGTTGCCACCCGAACGAGAGTTTGGAGCACTCTGGACAGACTGCCTCGCTTAAACGAGGAGGAAGGTGGGGATGACGTCAAGTCAGTATGGCCCTTACGGCCAG
>OTU468
CTGCTAAATAGCCCGACTGGCTTTTGCAAGTCGCAGGCTTCTTAGAGGGACTATCGGCTCAAGCCGATGGAAGTTTGAGGCAATAACAGGTCTGTGATGCCCTTAGATGTCCTG
>OTU433
ATTTTGTTGCTTCTTCAATTATTTTTAAACTTTTTGTTTAAATTAATAATTAAACTAGAAGCTAACTAAATGGACCGCTGACATCTTTCTAAACAGAGGAAGGTTGCGGCAATAACAGGTCTGTGATGCCCTTAGATGTTCCG
>OTU483
CTCTTGTTGCCTCCCATGTTTTAACAAAACATTTATTTTTTTAGTAAAATAAAAAAGCATTTGTTTTGAGCGGAGGGAAACTAGAGGGACCGCTGCGAAAAAGTTAAACCAGAGGAAGGTTGCGGCAATAACAGGTCTGTGATGCCCTTAGATGTTCCG
>OTU478
CTCTTGTTGGCTTCCATTCCTTTACAGGATTATATAAAAAAAAAATTTTTTTTATATAATACTGAGTGGAGCATACTAACTAGAGAGACCGCTGCGAAAATTATCAAACCAGAGGAAGACAGCGGCAATAACAGGTCTGTGATGCCCTTAGATGTTCCG
>OTU479
GAGCGCAACCCTTATCTCTAGTTGCTACCATTTAGTTGAGCACTCTAGCGAAACCGCCTCGGATAACGGGGAGGAAGGTGGGGATGACGTCAAGTCCTCATGGCCTTTATGTCCAG
>OTU452
CTCTTGTTGTCTGTAATTACTGGGTACTTCGGTGCTCGCAAACAGACTTTCGTTAATAAACTAGAGGGACCGCTGTTACTTTCTTAAACCAGAGGAAGGTTGCGGCAATAACAGGTCTGTGATGCCCTTAGATGTTCCG
>OTU472
CTGCTAAATAGGAAAGATGATAGGGGAAATATGGGTGAAGGGGTGGATGTGAATTGACTTCGGTTGGTTCCATTCATTTTGGATCCTTTTCTTATCGTTCTTCGCCTTCTTAGAGGGACTGACTGCTTTACAAGCAGTAGGAAGCTTGAGGCAATAACAGGTCTGTGATGCCCTTGGATGTTCTG
>OTU484
CTACTAAATAGTTACGCGAACCTCTGGTTCGTGGCCAACTTCTTAGAGGGACTTTCGCGTGTTTTAACCGAAGGAAGTTTGAGGCAATAACAGGTCTGTGATGCCCTTAGATGTCTTG
>OTU460
CTGCTAACTAGTCTTATTCATTCAATGGATACAGACTTCTTAGAGGGACTATGTGTCGAAAAGCACATGGAAGTTTGAGGCAATAACAGGTCTGTGATGCCCTTATATGTCCTG
>OTU469
CTGCTAACTAGTCACAGTAAGCATCAAAACGCTTGCTGGCAGACTTCTTAGAGGGACAATCTGTTTTCAGCAGATGGAAGTTTGAGGCAATAACAGGTCTGTGATGCCCTTAGATGTCCTG
>OTU488
CTGCTAACTAGTCTCGTCTATTTTATAGATGCAGACTTCTTAGAGGGACTATGTCACGATAAGTGCATGGAAGTTTGAGGCAATAACAGGTCTGTGATGCCCTTATATGTCCTG
>OTU486
CTGCTAACTAGTTTAGTCAATTACATTGACTACAACTTCTTAGAGGGACTATGTGTTTACAAGCACATGGAAGTTTGAGGCAATAACAGGTCTGTGATGCCCTTAGATGTTCCG
>OTU537
CTGCTAACTAGTCTTATCTATTTTATAGAATAGACTTCTTAGAGGGACTACGTCACGATGAGTGCGTGGAAGTTTGAGGCAATAACAGGTCTGTGATGCCCTTATATGTCCTG
>OTU498
ATTTTGTTGCATAATCTTATTTATGCTAACTAGTTGGACCGCTGGATCTTTTCTAAACAGAGGAAGGTTGCGGCAATAACAGGTCTGTGATGCCCTCAGATGTTCTG
>OTU630
CTGCTAAATAGTTCGGTCCAAGCTTCGGCTTGGATACGTTTGACTTCTTAGAGGGACTATCGGTGTGTAGCCGATGGAAGTTCGAGGCAATAACAGGTCTGTGATGCCCTTAGATGTTCTG
>OTU609
CTGCTAAATAGTTACGCGAACTCAGCCCTGGGGAAGGGGTGGGGGGGTTTCGGCCTCCTCATCTCGCTTCCCAGGGCGGTTCTGCGGTTTTCAACAACTTCTTAGAGGGACTGTCGGTGTTTAACCGACGGAAGTTTGAGGCAATAACAGGTCTGTGATGCCCTTAGATGCCTGG
>OTU517
CAGGTAAAGCTGGGGACTCTAGCGAGACTGCCGGTGTCAAACCGGAGGAAGGTGGGGATGACGTCAAGTCCTCATGGCCCTTACGCCCAG
>OTU569
CTGCTAACTAGTCCTGTCAATCTTTCGGGATTCAGCAGTAGTCAGACTCGTTTTTTTCAAAAATTGCGGTTCTGATTTAGACTTCTTAGAGGGACTATCAGGTAATACAACTGGGGGAAGAGTGAGGCAATAACAGGTCTGTGATGCCCTTAGATGTTCTG
>OTU540
CTCTTGTTGCCTCTTATATTTTTTATGCGCCCTAGGCCTATATATAATAAGCAAACTAGAGGGACCGCTGTAATTTTTTTCAAGCCAGAGGAAGGTTGCGGCAATAACAGGTCTGTGATGCCCTTAGATGTTCCG
>OTU528
ATGATAAATAAGTTCAACCAAGGGCTTATTCTTTGGATGGGGTTAAACTTATTCATGGGGGTGAGACTTGGTTAAAAGAAAGTATCATTGGATTATGGGGTAAAACTCAGAGTTTGATGGTAATATGAACTTCTTAAAGGGACTATTTGCGTAATATAACCAGCGAATGGAAGTTTGAGGCAATAACAGGTCTGTGATGCCCTTTGATGTCCTG
>OTU561
CTCTTGTTGCCTTACGATATTTAAAATACTTGTATTTTATTAATCTAAAGGCTTTAAAACTAGAGGGACCGCTGTCTTTACCCTTAAACCAGAGGAAGGATGCGGCAATAACAGGTCTGTGATGCCCTCAGATGTTCCG
>OTU527
CTGCTAACTAGTTCACTCAATTACATTGTGTGCAACTTCTTAGAGGGACTATGTGTTTTAAGCACATGGAAGTTTGAGGCAATAACAGGTCTGTGATGCCCTTAGATGTTCCG
>OTU566
CTGCTAAATAGTCACGTTAGCCTTCTGATACGCTGTGAAGCGCGCGCAGCGGCGTGCCCCACCGGGCGGGCCCGGCGCGCGCGGATCAGTTGATGCGCTGACGGCAGTACTTCTTAGAGGGACTTCTGGCTTCAAGTCAGAGGAAGTTTGAGGCAATAACAGGTCTGTAATGCCCTTAGATGTCCTG
>OTU573
CTGCTAAATAGCCAGGCGCGCCTTGGCGCGTCGTCGGCTTCTTAGAGGGACTATCGGCTTAAGCCGATGGAAGTTTGCGGCAATAACAGGTCTGTGATGCCCTTAGATGTTCTG
>OTU635
TTATTAAATAGTAACCTAAACAACACATTTAAATAAAAATGGTACTTATGTATCATTTTTAAATAATTAGGCATTAATACTTCTTAAAAGGACATTTCATGTTTAATGAAAGGAAGATTGAGGCAACAACAGGTCTGTGATGCCCTTAGATGTTCCG
>OTU565
CTTTAATTACTGTTAATAAAAATTTTTTACTTTAAAAATAAAAAACTATAAAATATCAGTTAATTAAATGAGACCGCTGCGAAAATTATCAAACCAGAGGAAGACAGCGGCAATAACAGGTCTGTGATGCCCTTAGATGTTCCG
>OTU596
CCTTTGTTATCTTCTGTATTTTTTTTTAAAAAATATATAAAGAAAAACTAAGGGGACCGCTAGCTTTTCTTAAACTAGAGGAAGAATGCGGCAATAACAGGTCTGTGATGCCCTTAGATGTTCCG
>OTU701
CTCTTGTTACCTCCCCTTTTTTTTTAAATTTTTTTAAAGAAAAACAGCTAGAAAAATAGATAGAAATTATATTAGAGAGAAGTGGGGTTACGGCTTCATTTTTTTTTTAGTATATTTTTTATTTTATTTTTTTTATTCTGCATGGAGGAAAACTAGAGGGACCGCTGTAATTTTTTTCAAGCCAGAGGAAGGTTGCGGCAATAACAGGTCTGTGATGCCCTTAGATGTTCCG
>OTU603
CTGCTAAATAGTACTAGTTATTCATTGGATAATCTAGGCACTTCTTAGAGGGACTATCGGTGGTGTACCCGATGGAAGTTCGAGGCAATAACAGGTCTGTGATGCCCTTAGATGTTCTG
>OTU572
GAGCGCAACCCTTGTCTCTAGTTAAGATTCTAGAGAGACTGCCGATGACAAATCGGAGGAAGGTGAGGATGACGTCAAGTCATCATGCCCCTTACGTCCTG
>OTU574
CTCTTGTTGCCTCCCTTGTGTGTTTTTACTGCAGTGGAGGGAAACTAGAGGGACCGCTGACATTTCTTAAACCAGAGGAAGGTTGCGGCAATAACAGGTCTGTGATGCCCTTAGATGTCCGA
>OTU628
CTTTAATTACTGTTAATAAAAATTTTTTATAAAATATCAGTTAATTAAATGAGACCGCTGCGAAAATTATCAAACCAGAGGAAGACAGCGGCAATAACAGGTCTGTGATGCCCTTAGATGTTCCG
>OTU612
CTCTTGTTGCCTCCCAATATTCAGCGGAGCGCAAACTAGAGGGACCGCCGACCTTTTTAAAACGGAGGAAGGTTGCGGCAATAACAGGTCTGTGATGCCCTTAGATGTTCCG
