# Supplementary material for: Freshwater Foraminifera Biodiversity in New England (USA): Evaluation of Field Sites and a Botanical Garden
Source: Ecol Evol. 2025 Jul 3;15(7):e71557. doi: 10.1002/ece3.71557 (PMC12223408; doi:10.1002/ece3.71557)
Supplement: Supplementary file 4 — Table S1. Table S2. Table S3. Table S4. Table S5. Table S6. Table S7. Table S8. Table S9. Table S10. [file ECE3-15-e71557-s004.xlsx]

## Sheet: Table of Contents
Item	Information
Publication title	Freshwater Foraminifera Biodiversity in New England (USA): Evaluation of Field Sites and a Botanical Garden
Authors	Adri K. Grow and Laura A. Katz
Corresponding author	lkatz@smith.edu
Table S1	Metadata for all 97 samples
Table S2	List of 154 OTUs, whether they were removed, and the reasoning
Table S3	Unrarefied raw OTU table
Table S4	Information for all references in Figure 2; * = from Thakur et al. 2022
Table S5	List of all samples (pooled if applicable), whether they were removed, and the reasoning
Table S6	Rarefied raw OTU table
Table S7	Final 30 samples with metadata, and ordered as presented in Figure 4 from left to right along the x-axis
Table S8	The final curated OTU table used for final analyses

## Sheet: Glossary
Term	Definition
ANP	Acadia National Park
BGwater	Background water
Brom	Bromeliad
DW	Duckweed (Lemna minor)
GS	Giant Salvinia (Salvinia molesta)
MA	Massachussetts
ME	Maine
OTU	Operational taxonomic unit
Pitch	Pitcher plant
StovePool	Stove house pool
WTpool	Warm temperate house pool

## Sheet: Table S1
LAKM_ID	AKG_ID	Sample_ID	State	Location	Site	Site_detailed	Coordinates	Sample_type	Volume_mL	Year	Month	Day	Filter_um	pH	Pooled	Pooled_samples
LAKM2064	ME49R	ME49R-ANP-SouthWonderland-2um	Maine	Acadia	Wonderland stream	South	44.232778 N 68.318611 W	Sphagnum	30	2021	5	17	2	2.66	Yes	P1
LAKM2066	ME22R	ME22R-ANP-3mtransect-ForestEdge-80um	Maine	Acadia	Forest edge	Transect	44.235556 N 68.32 W	Sphagnum	30	2021	5	17	80	NA	Yes	P2
LAKM2067	ME23R	ME23R-ANP-3mtransect-ForestEdge-10um	Maine	Acadia	Forest edge	Transect	44.235556 N 68.32 W	Sphagnum	30	2021	5	17	10	NA	Yes	P2
LAKM2068	ME24R	ME24R-ANP-3mtransect-ForestEdge-2um	Maine	Acadia	Forest edge	Transect	44.235556 N 68.32 W	Sphagnum	30	2021	5	17	2	NA	Yes	P2
LAKM2069	ME25R	ME25R-ANP-OpenBog-80um	Maine	Acadia	Open bog	NA	44.235833 N 68.320556 W	Sphagnum	30	2021	5	17	80	3.09	Yes	P3
LAKM2070	ME26R	ME26R-ANP-OpenBog-10um	Maine	Acadia	Open bog	NA	44.235833 N 68.320556 W	Sphagnum	30	2021	5	17	10	3.09	Yes	P3
LAKM2071	ME27R	ME27R-ANP-OpenBog-2um	Maine	Acadia	Open bog	NA	44.235833 N 68.320556 W	Sphagnum	30	2021	5	17	2	3.09	Yes	P3
LAKM2073	ME29R	ME29R-ANP-PondEdge-10um	Maine	Acadia	Pond	NA	44.235833 N 68.320556 W	Sphagnum	30	2021	5	17	10	3.71	Yes	P4
LAKM2074	ME30R	ME30R-ANP-PondEdge-2um	Maine	Acadia	Pond	NA	44.235833 N 68.320556 W	Sphagnum	30	2021	5	17	2	3.71	Yes	P4
LAKM2075	ME31R	ME31R-ANP-PondEdge-80um	Maine	Acadia	Pond	NA	44.235833 N 68.320556 W	Sphagnum	30	2021	5	17	80	3.75	Yes	P5
LAKM2076	ME32R	ME32R-ANP-PondEdge-10um	Maine	Acadia	Pond	NA	44.235833 N 68.320556 W	Sphagnum	30	2021	5	17	10	3.75	Yes	P5
LAKM2077	ME33R	ME33R-ANP-PondEdge-2um	Maine	Acadia	Pond	NA	44.235833 N 68.320556 W	Sphagnum	30	2021	5	17	2	3.75	Yes	P5
LAKM2078	ME34R	ME34R-ANP-Pitcher-2um	Maine	Acadia	Pitcher	NA	44.235483 N 68.320817 W	Swab and fluid	5	2021	5	17	2	4.25	No	NA
LAKM2079	ME35R	ME35R-ANP-Pitcher-2um	Maine	Acadia	Pitcher	NA	44.235483 N 68.320817 W	Swab and fluid	5	2021	5	17	2	4.25	No	NA
LAKM2080	ME36R	ME36R-ANP-Pitcher-2um	Maine	Acadia	Pitcher	NA	44.235483 N 68.320817 W	Swab and fluid	5	2021	5	17	2	4.25	No	NA
LAKM2082	ME39R	ME39R-ANP-Pitcher-2um	Maine	Acadia	Pitcher	NA	44.235483 N 68.320817 W	Swab and fluid	10	2021	5	17	2	4.25	No	NA
LAKM2083	ME40R	ME40R-ANP-Pitcher-2um	Maine	Acadia	Pitcher	NA	44.235483 N 68.320817 W	Swab and fluid	12.5	2021	5	17	2	4.25	No	NA
LAKM2085	ME42R	ME42R-ANP-Pitcher-2um	Maine	Acadia	Pitcher	NA	44.235483 N 68.320817 W	Swab and fluid	8	2021	5	17	2	4.25	No	NA
LAKM2087	ME47R	ME47R-ANP-SouthWonderland-80um	Maine	Acadia	Wonderland stream	South	44.232778 N 68.318611 W	Sphagnum	30	2021	5	17	80	2.66	Yes	P1
LAKM2088	ME50R	ME50R-ANP-NorthWonderland-80um	Maine	Acadia	Wonderland stream	North	44.232778 N 68.318611 W	Sphagnum	30	2021	5	17	80	2.63	Yes	P6
LAKM2089	ME51R	ME51R-ANP-NorthWonderland-10um	Maine	Acadia	Wonderland stream	North	44.232778 N 68.318611 W	Sphagnum	30	2021	5	17	10	2.63	Yes	P6
LAKM2090	ME52R	ME52R-ANP-NorthWonderland-2um	Maine	Acadia	Wonderland stream	North	44.232778 N 68.318611 W	Sphagnum	30	2021	5	17	2	2.63	Yes	P6
LAKM2091	ME53R	ME53R-Orono-Forest-80um	Maine	Orono	Forest	NA	44.866944 N 68.728056 W	Sphagnum	30	2021	5	19	80	6.2	Yes	P7
LAKM2092	ME54R	ME54R-Orono-Forest-10um	Maine	Orono	Forest	NA	44.866944 N 68.728056 W	Sphagnum	30	2021	5	19	10	6.2	Yes	P7
LAKM2093	ME55R	ME55R-Orono-Forest-2um	Maine	Orono	Forest	NA	44.866944 N 68.728056 W	Sphagnum	30	2021	5	19	2	6.2	Yes	P7
LAKM2094	ME56R	ME56R-Orono-ForestEdge-80um	Maine	Orono	Forest edge	NA	44.868889 N 68.723056 W	Sphagnum	30	2021	5	19	80	NA	Yes	P8
LAKM2095	ME57R	ME57R-Orono-ForestEdge-10um	Maine	Orono	Forest edge	NA	44.868889 N 68.723056 W	Sphagnum	30	2021	5	19	10	NA	Yes	P8
LAKM2096	ME58R	ME58R-Orono-ForestEdge-2um	Maine	Orono	Forest edge	NA	44.868889 N 68.723056 W	Sphagnum	30	2021	5	19	2	NA	Yes	P8
LAKM2101	T1S1	HB-T1S1-ForestEdge-10um	Massachusetts	Hawley	Forest edge	NA	42.575534 N 72.890580 W	Sphagnum	250	2018	6	6	10	4-5	Yes	P9
LAKM2102	T1S1	HB-T1S1-ForestEdge-35um	Massachusetts	Hawley	Forest edge	NA	42.575534 N 72.890580 W	Sphagnum	250	2018	6	6	35	4-5	Yes	P9
LAKM2103	T1S1	HB-T1S1-ForestEdge-100um	Massachusetts	Hawley	Forest edge	NA	42.575534 N 72.890580 W	Sphagnum	250	2018	6	6	100	4-5	Yes	P9
LAKM2104	T1S1	HB-T1S1-ForestEdge-300um	Massachusetts	Hawley	Forest edge	NA	42.575534 N 72.890580 W	Sphagnum	250	2018	6	6	300	4-5	Yes	P9
LAKM2105	T1S3	HB-T1S3-OpenBog-10um	Massachusetts	Hawley	Open bog	NA	42.575534 N 72.890580 W	Sphagnum	250	2018	6	6	10	4-5	Yes	P10
LAKM2106	T1S3	HB-T1S3-OpenBog-35um	Massachusetts	Hawley	Open bog	NA	42.575534 N 72.890580 W	Sphagnum	250	2018	6	6	35	4-5	Yes	P10
LAKM2107	T1S3	HB-T1S3-OpenBog-100um	Massachusetts	Hawley	Open bog	NA	42.575534 N 72.890580 W	Sphagnum	250	2018	6	6	100	4-5	Yes	P10
LAKM2108	T1S3	HB-T1S3-OpenBog-300um	Massachusetts	Hawley	Open bog	NA	42.575534 N 72.890580 W	Sphagnum	250	2018	6	6	300	4-5	Yes	P10
LAKM2109	T1S5	HB-T1S5-OpenBog-10um	Massachusetts	Hawley	Open bog	NA	42.575534 N 72.890580 W	Sphagnum	250	2018	6	6	10	4-5	Yes	P11
LAKM2110	T1S5	HB-T1S5-OpenBog-35um	Massachusetts	Hawley	Open bog	NA	42.575534 N 72.890580 W	Sphagnum	250	2018	6	6	35	4-5	Yes	P11
LAKM2111	T1S5	HB-T1S5-OpenBog-100um	Massachusetts	Hawley	Open bog	NA	42.575534 N 72.890580 W	Sphagnum	250	2018	6	6	100	4-5	Yes	P11
LAKM2112	T1S5	HB-T1S5-OpenBog-300um	Massachusetts	Hawley	Open bog	NA	42.575534 N 72.890580 W	Sphagnum	250	2018	6	6	300	4-5	Yes	P11
LAKM2113	T1S7	HB-T1S7-OpenBog-10um	Massachusetts	Hawley	Open bog	NA	42.575534 N 72.890580 W	Sphagnum	250	2018	6	6	10	4-5	Yes	P12
LAKM2114	T1S7	HB-T1S7-OpenBog-35um	Massachusetts	Hawley	Open bog	NA	42.575534 N 72.890580 W	Sphagnum	250	2018	6	6	35	4-5	Yes	P12
LAKM2115	T1S7	HB-T1S7-OpenBog-100um	Massachusetts	Hawley	Open bog	NA	42.575534 N 72.890580 W	Sphagnum	250	2018	6	6	100	4-5	Yes	P12
LAKM2116	T1S7	HB-T1S7-OpenBog-300um	Massachusetts	Hawley	Open bog	NA	42.575534 N 72.890580 W	Sphagnum	250	2018	6	6	300	4-5	Yes	P12
LAKM2117	T2S1	HB-T2S1-ForestEdge-10um	Massachusetts	Hawley	Forest edge	NA	42.575534 N 72.890580 W	Sphagnum	250	2018	6	6	10	4-5	Yes	P13
LAKM2118	T2S1	HB-T2S1-ForestEdge-100um	Massachusetts	Hawley	Forest edge	NA	42.575534 N 72.890580 W	Sphagnum	250	2018	6	6	100	4-5	Yes	P13
LAKM2119	T2S3	HB-T2S3-OpenBog-10um	Massachusetts	Hawley	Open bog	NA	42.575534 N 72.890580 W	Sphagnum	250	2018	6	6	10	4-5	Yes	P14
LAKM2120	T2S3	HB-T2S3-OpenBog-35um	Massachusetts	Hawley	Open bog	NA	42.575534 N 72.890580 W	Sphagnum	250	2018	6	6	35	4-5	Yes	P14
LAKM2121	T2S3	HB-T2S3-OpenBog-100um	Massachusetts	Hawley	Open bog	NA	42.575534 N 72.890580 W	Sphagnum	250	2018	6	6	100	4-5	Yes	P14
LAKM2122	T2S3	HB-T2S3-OpenBog-300um	Massachusetts	Hawley	Open bog	NA	42.575534 N 72.890580 W	Sphagnum	250	2018	6	6	300	4-5	Yes	P14
LAKM2123	T2S5	HB-T2S5-OpenBog-10um	Massachusetts	Hawley	Open bog	NA	42.575534 N 72.890580 W	Sphagnum	250	2018	6	6	10	4-5	Yes	P15
LAKM2124	T2S5	HB-T2S5-OpenBog-35um	Massachusetts	Hawley	Open bog	NA	42.575534 N 72.890580 W	Sphagnum	250	2018	6	6	35	4-5	Yes	P15
LAKM2125	T2S5	HB-T2S5-OpenBog-100um	Massachusetts	Hawley	Open bog	NA	42.575534 N 72.890580 W	Sphagnum	250	2018	6	6	100	4-5	Yes	P15
LAKM2126	T2S5	HB-T2S5-OpenBog-300um	Massachusetts	Hawley	Open bog	NA	42.575534 N 72.890580 W	Sphagnum	250	2018	6	6	300	4-5	Yes	P15
LAKM2127	T2S7	HB-T2S7-OpenBog-10um	Massachusetts	Hawley	Open bog	NA	42.575534 N 72.890580 W	Sphagnum	250	2018	6	6	10	4-5	Yes	P16
LAKM2128	T2S7	HB-T2S7-OpenBog-35um	Massachusetts	Hawley	Open bog	NA	42.575534 N 72.890580 W	Sphagnum	250	2018	6	6	35	4-5	Yes	P16
LAKM2129	T2S7	HB-T2S7-OpenBog-100um	Massachusetts	Hawley	Open bog	NA	42.575534 N 72.890580 W	Sphagnum	250	2018	6	6	100	4-5	Yes	P16
LAKM2130	T2S7	HB-T2S7-OpenBog-300um	Massachusetts	Hawley	Open bog	NA	42.575534 N 72.890580 W	Sphagnum	250	2018	6	6	300	4-5	Yes	P16
LAKM2361	GH21-34	GH21-34-WTpool-DW-0cm-wall-2um-R	Massachusetts	Lyman	Warm temperate house pool	Concrete wall transect	42.318819 N 72.640081 W	Swab and fluid	15	2021	3	1	2	NA	No	NA
LAKM2364	GH21-37	GH21-37-WTpool-GS-0cm-wall-2um-R	Massachusetts	Lyman	Warm temperate house pool	Concrete wall transect	42.318819 N 72.640081 W	Swab and fluid	15	2021	3	1	2	NA	No	NA
LAKM2368	GH23-01	GH23-01-StovePool-NorthWall-R	Massachusetts	Lyman	Stove house pool	Concrete wall north	42.318819 N 72.640081 W	Swab	NA	2023	10	23	NA	6	No	NA
LAKM2369	GH23-02	GH23-02-StovePool-SouthWall-R	Massachusetts	Lyman	Stove house pool	Concrete wall south	42.318819 N 72.640081 W	Swab	NA	2023	10	23	NA	6	No	NA
LAKM2370	GH23-03	GH23-03-WTpool-GS-ConcreteWall-R	Massachusetts	Lyman	Warm temperate house pool	Salvinia concrete wall	42.318819 N 72.640081 W	Swab	NA	2023	10	23	NA	6.5	No	NA
LAKM2371	GH23-04	GH23-04-WTpool-DW-ConcreteWall-R	Massachusetts	Lyman	Warm temperate house pool	Duckweed concrete wall	42.318819 N 72.640081 W	Swab	NA	2023	10	23	NA	6.5	No	NA
LAKM2372	GH23-05	GH23-05-WTpool-DW-WoodWall-R	Massachusetts	Lyman	Warm temperate house pool	Duckweed wood wall	42.318819 N 72.640081 W	Swab	NA	2023	10	23	NA	6.5	No	NA
LAKM2373	GH23-06	GH23-06-WTpool-GS-WoodWall-R	Massachusetts	Lyman	Warm temperate house pool	Salvinia wood wall	42.318819 N 72.640081 W	Swab	NA	2023	10	23	NA	6.5	No	NA
LAKM2081	ME38R	ME38R-ANP-Pitcher-2um	Maine	Acadia	Pitcher	NA	44.235483 N 68.320817 W	Swab and fluid	7.5	2021	5	17	2	4.25	No	NA
LAKM2084	ME41R	ME41R-ANP-Pitcher-2um	Maine	Acadia	Pitcher	NA	44.235483 N 68.320817 W	Swab and fluid	7.5	2021	5	17	2	4.25	No	NA
LAKM2086	ME43R	ME43R-ANP-Pitcher-2um	Maine	Acadia	Pitcher	NA	44.235483 N 68.320817 W	Swab and fluid	8	2021	5	17	2	4.25	No	NA
LAKM2339	GH21-01	GH21-01-Hose-BGwater-80um-R	Massachusetts	Lyman	Watering hose	NA	42.318819 N 72.640081 W	Background water	500	2021	2	26	80	NA	Yes	P17
LAKM2340	GH21-03	GH21-03-Hose-BGwater-2um-R	Massachusetts	Lyman	Watering hose	NA	42.318819 N 72.640081 W	Background water	500	2021	2	26	2	NA	Yes	P17
LAKM2341	GH21-07	GH21-07-StovePool-BGwater-80um-R	Massachusetts	Lyman	Stove house pool	NA	42.318819 N 72.640081 W	Background water	500	2021	2	26	80	NA	Yes	P18
LAKM2342	GH21-08	GH21-08-StovePool-BGwater-10um-R	Massachusetts	Lyman	Stove house pool	NA	42.318819 N 72.640081 W	Background water	500	2021	2	26	10	NA	Yes	P18
LAKM2343	GH21-09	GH21-09-StovePool-BGwater-2um-R	Massachusetts	Lyman	Stove house pool	NA	42.318819 N 72.640081 W	Background water	500	2021	2	26	2	NA	Yes	P18
LAKM2344	GH21-13	GH21-13-WTpool-DW-BGwater-80um-R	Massachusetts	Lyman	Warm temperate house pool	NA	42.318819 N 72.640081 W	Background water	500	2021	2	26	80	NA	Yes	P19
LAKM2345	GH21-14	GH21-14-WTpool-DW-BGwater-10um-R	Massachusetts	Lyman	Warm temperate house pool	NA	42.318819 N 72.640081 W	Background water	500	2021	2	26	10	NA	Yes	P19
LAKM2346	GH21-15	GH21-15-WTpool-DW-BGwater-2um-R	Massachusetts	Lyman	Warm temperate house pool	NA	42.318819 N 72.640081 W	Background water	500	2021	2	26	2	NA	Yes	P19
LAKM2347	GH21-16	GH21-16-Brom-Nprinceps-top-2um-R	Massachusetts	Lyman	Neoregelia princeps	Top phytotelma	42.318819 N 72.640081 W	Swab and fluid	7.5	2021	2	26	2	NA	No	NA
LAKM2348	GH21-17	GH21-17-Brom-Nprinceps-side1-2um-R	Massachusetts	Lyman	Neoregelia princeps	Side phytotelma	42.318819 N 72.640081 W	Swab and fluid	10	2021	2	26	2	NA	No	NA
LAKM2349	GH21-18	GH21-18-Brom-Nprinceps-side2-2um-R	Massachusetts	Lyman	Neoregelia princeps	Side phytotelma	42.318819 N 72.640081 W	Swab and fluid	10	2021	2	26	2	NA	No	NA
LAKM2350	GH21-19	GH21-19-Brom-Vsplendens-top-2um-R	Massachusetts	Lyman	Vriesea splendens	Top phytotelma	42.318819 N 72.640081 W	Swab and fluid	10	2021	2	26	2	NA	No	NA
LAKM2351	GH21-20	GH21-20-Brom-Vsplendens-side1-2um-R	Massachusetts	Lyman	Vriesea splendens	Side phytotelma	42.318819 N 72.640081 W	Swab and fluid	10	2021	2	26	2	NA	No	NA
LAKM2352	GH21-21	GH21-21-Brom-Vsplendens-side2-2um-R	Massachusetts	Lyman	Vriesea splendens	Side phytotelma	42.318819 N 72.640081 W	Swab and fluid	10	2021	2	26	2	NA	No	NA
LAKM2353	GH21-22	GH21-22-Pitch-Nbalfouriana-1-2um-R	Massachusetts	Lyman	Nepenthes balfouriana	Individual pitcher	42.318819 N 72.640081 W	Swab and fluid	10	2021	2	26	2	NA	No	NA
LAKM2354	GH21-23	GH21-23-Pitch-Nbalfouriana-2-2um-R	Massachusetts	Lyman	Nepenthes balfouriana	Individual pitcher	42.318819 N 72.640081 W	Swab and fluid	10	2021	2	26	2	NA	No	NA
LAKM2355	GH21-24	GH21-24-Pitch-Nbalfouriana-3-2um-R	Massachusetts	Lyman	Nepenthes balfouriana	Individual pitcher	42.318819 N 72.640081 W	Swab and fluid	10	2021	2	26	2	NA	No	NA
LAKM2356	GH21-25	GH21-25-Pitch-Ntruncata-1-2um-R	Massachusetts	Lyman	Nepenthes truncata	Individual pitcher	42.318819 N 72.640081 W	Swab and fluid	10	2021	2	26	2	NA	No	NA
LAKM2357	GH21-26	GH21-26-Pitch-Ntruncata-2-2um-R	Massachusetts	Lyman	Nepenthes truncata	Individual pitcher	42.318819 N 72.640081 W	Swab and fluid	10	2021	2	26	2	NA	No	NA
LAKM2358	GH21-28	GH21-28-WTpool-GS-BGwater-80um-R	Massachusetts	Lyman	Warm temperate house pool	NA	42.318819 N 72.640081 W	Background water	500	2021	3	1	80	NA	Yes	P20
LAKM2359	GH21-29	GH21-29-WTpool-GS-BGwater-10um-R	Massachusetts	Lyman	Warm temperate house pool	NA	42.318819 N 72.640081 W	Background water	500	2021	3	1	10	NA	Yes	P20
LAKM2360	GH21-30	GH21-30-WTpool-GS-BGwater-2um-R	Massachusetts	Lyman	Warm temperate house pool	NA	42.318819 N 72.640081 W	Background water	500	2021	3	1	2	NA	Yes	P20
LAKM2362	GH21-35	GH21-35-WTpool-DW-10cm-wall-2um-R	Massachusetts	Lyman	Warm temperate house pool	Concrete wall transect	42.318819 N 72.640081 W	Swab and fluid	15	2021	3	1	2	NA	No	NA
LAKM2363	GH21-36	GH21-36-WTpool-DW-20cm-wall-2um-R	Massachusetts	Lyman	Warm temperate house pool	Concrete wall transect	42.318819 N 72.640081 W	Swab and fluid	15	2021	3	1	2	NA	No	NA
LAKM2365	GH21-38	GH21-38-WTpool-GS-10cm-wall-2um-R	Massachusetts	Lyman	Warm temperate house pool	Concrete wall transect	42.318819 N 72.640081 W	Swab and fluid	15	2021	3	1	2	NA	No	NA
LAKM2366	GH21-39	GH21-39-WTpool-GS-20cm-wall-2um-R	Massachusetts	Lyman	Warm temperate house pool	Concrete wall transect	42.318819 N 72.640081 W	Swab and fluid	15	2021	3	1	2	NA	No	NA
LAKM2367	GH21-40	GH21-40-StovePool-0cm-wall-2um-R	Massachusetts	Lyman	Stove house pool	Concrete wall	42.318819 N 72.640081 W	Swab and fluid	15	2021	3	3	2	NA	No	NA
LAKM2374	GH23-09	GH23-09-WTpool-GS-plant-R	Massachusetts	Lyman	Warm temperate house pool	Giant Salvinia	42.318819 N 72.640081 W	Swab	NA	2023	10	23	NA	6.5	No	NA

## Sheet: Table S2
OTU	Removed	Clade	Reason
OTU100	Yes	Outgroup	Outgroup of SAR
OTU105	Yes	Outgroup	Outgroup of SAR
OTU115	Yes	Outgroup	Outgroup of SAR
OTU127	Yes	Outgroup	Outgroup of SAR
OTU175	Yes	Outgroup	Outgroup of SAR
OTU176	Yes	Outgroup	Outgroup of SAR
OTU203	Yes	Outgroup	Outgroup of SAR
OTU21	Yes	Outgroup	Outgroup of SAR
OTU215	Yes	Outgroup	Outgroup of SAR
OTU254	Yes	Outgroup	Outgroup of SAR
OTU333	Yes	Outgroup	Outgroup of SAR
OTU351	Yes	Outgroup	Outgroup of SAR
OTU359	Yes	Outgroup	Outgroup of SAR
OTU388	Yes	Outgroup	Outgroup of SAR
OTU408	Yes	Outgroup	Outgroup of SAR
OTU467	Yes	Outgroup	Outgroup of SAR
OTU468	Yes	Outgroup	Outgroup of SAR
OTU469	Yes	Outgroup	Outgroup of SAR
OTU528	Yes	Outgroup	Outgroup of SAR
OTU566	Yes	Outgroup	Outgroup of SAR
OTU573	Yes	Outgroup	Outgroup of SAR
OTU609	Yes	Outgroup	Outgroup of SAR
OTU62	Yes	Outgroup	Outgroup of SAR
OTU635	Yes	Outgroup	Outgroup of SAR
OTU66	Yes	Outgroup	Outgroup of SAR
OTU9	Yes	Outgroup	Outgroup of SAR
OTU91	Yes	Outgroup	Outgroup of SAR
OTU107	Yes	Alveolata	Alveolata
OTU133	Yes	Alveolata	Alveolata
OTU149	Yes	Alveolata	Alveolata
OTU162	Yes	Alveolata	Alveolata
OTU174	Yes	Alveolata	Alveolata
OTU179	Yes	Alveolata	Alveolata
OTU18	Yes	Alveolata	Alveolata
OTU191	Yes	Alveolata	Alveolata
OTU196	Yes	Alveolata	Alveolata
OTU210	Yes	Alveolata	Alveolata
OTU257	Yes	Alveolata	Alveolata
OTU332	Yes	Alveolata	Alveolata
OTU342	Yes	Alveolata	Alveolata
OTU36	Yes	Alveolata	Alveolata
OTU365	Yes	Alveolata	Alveolata
OTU366	Yes	Alveolata	Alveolata
OTU4	Yes	Alveolata	Alveolata
OTU437	Yes	Alveolata	Alveolata
OTU472	Yes	Alveolata	Alveolata
OTU479	Yes	Alveolata	Alveolata
OTU486	Yes	Alveolata	Alveolata
OTU487	Yes	Alveolata	Alveolata
OTU517	Yes	Alveolata	Alveolata
OTU527	Yes	Alveolata	Alveolata
OTU537	Yes	Alveolata	Alveolata
OTU56	Yes	Alveolata	Alveolata
OTU572	Yes	Alveolata	Alveolata
OTU85	Yes	Alveolata	Alveolata
OTU190	Yes	Alveolata	Ciliate
OTU202	Yes	Alveolata	Ciliate
OTU205	Yes	Alveolata	Ciliate
OTU208	Yes	Alveolata	Ciliate
OTU23	Yes	Alveolata	Ciliate
OTU269	Yes	Alveolata	Ciliate
OTU28	Yes	Alveolata	Ciliate
OTU282	Yes	Alveolata	Ciliate
OTU291	Yes	Alveolata	Ciliate
OTU326	Yes	Alveolata	Ciliate
OTU37	Yes	Alveolata	Ciliate
OTU370	Yes	Alveolata	Ciliate
OTU371	Yes	Alveolata	Ciliate
OTU375	Yes	Alveolata	Ciliate
OTU404	Yes	Alveolata	Ciliate
OTU422	Yes	Alveolata	Ciliate
OTU460	Yes	Alveolata	Ciliate
OTU488	Yes	Alveolata	Ciliate
OTU70	Yes	Alveolata	Ciliate
OTU80	Yes	Alveolata	Ciliate
OTU92	Yes	Alveolata	Ciliate
OTU224	Yes	Stramenopila	Diatom
OTU311	Yes	Stramenopila	Stramenopila
OTU373	Yes	Stramenopila	Stramenopila
OTU454	Yes	Stramenopila	Stramenopila
OTU569	Yes	Stramenopila	Stramenopila
OTU178	Yes	Rhizaria	Non-formainifera Rhizaria
OTU186	Yes	Rhizaria	Non-formainifera Rhizaria
OTU484	Yes	Rhizaria	Non-formainifera Rhizaria
OTU630	Yes	Rhizaria	Non-formainifera Rhizaria
OTU603	Yes	Rhizaria	Cercozoa
OTU124	Yes	Rhizaria	One occurrence
OTU153	Yes	Rhizaria	One occurrence
OTU192	Yes	Rhizaria	One occurrence
OTU252	Yes	Rhizaria	One occurrence
OTU280	Yes	Rhizaria	One occurrence
OTU29	Yes	Rhizaria	One occurrence
OTU290	Yes	Rhizaria	One occurrence
OTU302	Yes	Rhizaria	One occurrence
OTU402	Yes	Rhizaria	One occurrence
OTU434	Yes	Rhizaria	One occurrence
OTU478	Yes	Rhizaria	One occurrence
OTU498	Yes	Rhizaria	One occurrence
OTU565	Yes	Rhizaria	One occurrence
OTU574	Yes	Rhizaria	One occurrence
OTU596	Yes	Rhizaria	One occurrence
OTU76	Yes	Rhizaria	One occurrence
OTU89	Yes	Rhizaria	One occurrence
OTU259	Yes	Rhizaria	Less than 100 reads
OTU471	Yes	Rhizaria	Less than 100 reads
OTU612	Yes	Rhizaria	Less than 100 reads
OTU14	Yes	Rhizaria	One occurrence (and marine contaminant)
OTU180	Yes	Rhizaria	Marine contaminant
OTU25	Yes	Rhizaria	Marine contaminant
OTU356	Yes	Rhizaria	Marine contaminant
OTU452	Yes	Rhizaria	Marine contaminant
OTU561	Yes	Rhizaria	Marine contaminant
OTU464	Yes	Rhizaria	Less than 20 rarefied reads
OTU483	Yes	Rhizaria	Less than 20 rarefied reads
OTU628	Yes	Rhizaria	Less than 20 rarefied reads
OTU701	Yes	Rhizaria	Less than 20 rarefied reads
OTU1	No	Rhizaria	Putative freshwater foraminifera
OTU114	No	Rhizaria	Putative freshwater foraminifera
OTU141	No	Rhizaria	Putative freshwater foraminifera
OTU16	No	Rhizaria	Putative freshwater foraminifera
OTU160	No	Rhizaria	Putative freshwater foraminifera
OTU17	No	Rhizaria	Putative freshwater foraminifera
OTU2	No	Rhizaria	Putative freshwater foraminifera
OTU200	No	Rhizaria	Putative freshwater foraminifera
OTU248	No	Rhizaria	Putative freshwater foraminifera
OTU251	No	Rhizaria	Putative freshwater foraminifera
OTU26	No	Rhizaria	Putative freshwater foraminifera
OTU262	No	Rhizaria	Putative freshwater foraminifera
OTU268	No	Rhizaria	Putative freshwater foraminifera
OTU287	No	Rhizaria	Putative freshwater foraminifera
OTU3	No	Rhizaria	Putative freshwater foraminifera
OTU304	No	Rhizaria	Putative freshwater foraminifera
OTU305	No	Rhizaria	Putative freshwater foraminifera
OTU31	No	Rhizaria	Putative freshwater foraminifera
OTU310	No	Rhizaria	Putative freshwater foraminifera
OTU32	No	Rhizaria	Putative freshwater foraminifera
OTU33	No	Rhizaria	Putative freshwater foraminifera
OTU343	No	Rhizaria	Putative freshwater foraminifera
OTU346	No	Rhizaria	Putative freshwater foraminifera
OTU387	No	Rhizaria	Putative freshwater foraminifera
OTU419	No	Rhizaria	Putative freshwater foraminifera
OTU42	No	Rhizaria	Putative freshwater foraminifera
OTU423	No	Rhizaria	Putative freshwater foraminifera
OTU433	No	Rhizaria	Putative freshwater foraminifera
OTU45	No	Rhizaria	Putative freshwater foraminifera
OTU461	No	Rhizaria	Putative freshwater foraminifera
OTU5	No	Rhizaria	Putative freshwater foraminifera
OTU54	No	Rhizaria	Putative freshwater foraminifera
OTU540	No	Rhizaria	Putative freshwater foraminifera
OTU6	No	Rhizaria	Putative freshwater foraminifera
OTU64	No	Rhizaria	Putative freshwater foraminifera
OTU7	No	Rhizaria	Putative freshwater foraminifera
OTU74	No	Rhizaria	Putative freshwater foraminifera
OTU811	No	Rhizaria	Putative freshwater foraminifera

## Sheet: Table S3
OTU	occurrence	readnumber	ME4749R-ANP-SouthWonderland	ME222324R-ANP-ForestEdge	ME252627R-ANP-OpenBog	ME2930R-ANP-PondEdge	ME313233R-ANP-PondEdge	ME34R-ANP-Pitcher-2um	ME35R-ANP-Pitcher-2um	ME36R-ANP-Pitcher-2um	ME38R-ANP-Pitcher-2um	ME39R-ANP-Pitcher-2um	ME40R-ANP-Pitcher-2um	ME41R-ANP-Pitcher-2um	ME42R-ANP-Pitcher-2um	ME43R-ANP-Pitcher-2um	ME505152R-ANP-NorthWonderland	ME535455R-Orono-Forest	ME565758R-Orono-ForestEdge	HB-T1S1-ForestEdge	HB-T1S3-OpenBog	HB-T1S5-OpenBog	HB-T1S7-OpenBog	HB-T2S1-ForestEdge	HB-T2S3-OpenBog	HB-T2S5-OpenBog	HB-T2S7-OpenBog	GH21-01-03-Hose-BGwater-R	GH21-07-08-09-StovePool-BGwater-R	GH21-13-14-15-WTpool-DW-BGwater-R	GH21-16-Brom-Nprinceps-top-2um-R	GH21-17-Brom-Nprinceps-side1-2um-R	GH21-18-Brom-Nprinceps-side2-2um-R	GH21-19-Brom-Vsplendens-top-2um-R	GH21-20-Brom-Vsplendens-side1-2um-R	GH21-21-Brom-Vsplendens-side2-2um-R	GH21-22-Pitch-Nbalfouriana-1-2um-R	GH21-23-Pitch-Nbalfouriana-2-2um-R	GH21-24-Pitch-Nbalfouriana-3-2um-R	GH21-25-Pitch-Ntruncata-1-2um-R	GH21-26-Pitch-Ntruncata-2-2um-R	GH21-28-29-30-WTpool-GS-BGwater-R	GH21-34-WTpool-DW-0cm-wall-2um-R	GH21-35-WTpool-DW-10cm-wall-2um-R	GH21-36-WTpool-DW-20cm-wall-2um-R	GH21-37-WTpool-GS-0cm-wall-2um-R	GH21-38-WTpool-GS-10cm-wall-2um-R	GH21-39-WTpool-GS-20cm-wall-2um-R	GH21-40-StovePool-0cm-wall-2um-R
OTU1	26	564260	14068	1776	555	58502	24788	17994	573	7483	187	536	1808	45	450	7	61319	177195	110127	69696	780	2438	11	7521	2702	17	3681	0	0	0	0	0	0	0	0	0	0	0	0	0	0	0	0	0	0	0	0	0	1
OTU2	25	500622	165	12498	5980	14	26593	8	3	182	1	1	2	14	17710	2	9	2863	1	56279	47	37227	277717	39358	4104	12294	7550	0	0	0	0	0	0	0	0	0	0	0	0	0	0	0	0	0	0	0	0	0	0
OTU3	23	343250	291	104961	26101	464	1239	13464	1	788	151	66	998	0	0	1	14280	5	428	95524	2515	4261	789	71826	1016	29	4052	0	0	0	0	0	0	0	0	0	0	0	0	0	0	0	0	0	0	0	0	0	0
OTU5	12	106499	14466	13	0	10	1	1	0	1	3	4	0	27	0	0	91915	14	44	0	0	0	0	0	0	0	0	0	0	0	0	0	0	0	0	0	0	0	0	0	0	0	0	0	0	0	0	0	0
OTU6	18	120161	16238	194	9904	33	16427	3847	1132	1699	0	107	118	4	156	0	3036	10	6	0	0	0	100	2	67148	0	0	0	0	0	0	0	0	0	0	0	0	0	0	0	0	0	0	0	0	0	0	0	0
OTU33	8	17182	2798	8794	1502	2	20	0	0	0	0	0	0	0	0	0	3548	331	187	0	0	0	0	0	0	0	0	0	0	0	0	0	0	0	0	0	0	0	0	0	0	0	0	0	0	0	0	0	0
OTU310	11	321	1	37	8	1	34	0	0	0	0	0	0	0	0	0	0	0	0	3	0	115	113	1	7	0	1	0	0	0	0	0	0	0	0	0	0	0	0	0	0	0	0	0	0	0	0	0	0
OTU811	7	261	9	5	164	29	9	1	0	0	0	0	0	0	0	0	44	0	0	0	0	0	0	0	0	0	0	0	0	0	0	0	0	0	0	0	0	0	0	0	0	0	0	0	0	0	0	0	0
OTU305	7	325	0	18	7	0	9	0	0	0	0	0	0	0	0	0	15	0	0	0	0	92	1	0	183	0	0	0	0	0	0	0	0	0	0	0	0	0	0	0	0	0	0	0	0	0	0	0	0
OTU343	3	261	0	1	0	0	0	259	0	0	0	0	0	0	0	0	0	0	0	0	0	1	0	0	0	0	0	0	0	0	0	0	0	0	0	0	0	0	0	0	0	0	0	0	0	0	0	0	0
OTU612	5	99	0	8	0	0	6	0	0	0	0	0	0	0	0	0	0	0	0	0	0	51	32	0	2	0	0	0	0	0	0	0	0	0	0	0	0	0	0	0	0	0	0	0	0	0	0	0	0
OTU419	5	216	0	0	5	0	0	205	0	4	0	0	0	0	0	0	0	1	1	0	0	0	0	0	0	0	0	0	0	0	0	0	0	0	0	0	0	0	0	0	0	0	0	0	0	0	0	0	0
OTU464	6	209	0	0	0	6	0	0	0	0	0	0	2	0	0	0	5	117	75	4	0	0	0	0	0	0	0	0	0	0	0	0	0	0	0	0	0	0	0	0	0	0	0	0	0	0	0	0	0
OTU356	3	257	0	0	0	0	13	243	0	0	0	0	0	0	0	0	0	0	0	0	0	0	0	0	1	0	0	0	0	0	0	0	0	0	0	0	0	0	0	0	0	0	0	0	0	0	0	0	0
OTU561	7	122	0	0	0	0	0	0	0	0	0	102	0	0	0	0	0	0	0	0	0	0	0	0	0	0	0	0	1	0	0	0	0	1	0	0	0	0	0	0	0	1	0	0	0	0	0	1	1
OTU26	13	13892	0	0	0	0	0	0	0	0	0	0	187	0	0	0	0	0	3	13	4	586	2954	67	4	12	6	9778	277	0	0	0	0	0	1	0	0	0	0	0	0	0	0	0	0	0	0	0	0
OTU268	6	398	0	0	0	0	0	0	0	0	0	0	2	0	0	0	0	0	0	0	0	234	156	1	0	4	0	0	1	0	0	0	0	0	0	0	0	0	0	0	0	0	0	0	0	0	0	0	0
OTU141	3	1742	0	0	0	0	0	0	0	0	0	0	0	0	0	1	0	1682	59	0	0	0	0	0	0	0	0	0	0	0	0	0	0	0	0	0	0	0	0	0	0	0	0	0	0	0	0	0	0
OTU251	3	611	0	0	0	0	0	0	0	0	0	0	0	0	0	0	1	609	1	0	0	0	0	0	0	0	0	0	0	0	0	0	0	0	0	0	0	0	0	0	0	0	0	0	0	0	0	0	0
OTU7	9	87107	0	0	0	0	0	0	0	0	0	0	0	0	0	0	0	5	0	13	56301	4243	6225	8	1469	18273	570	0	0	0	0	0	0	0	0	0	0	0	0	0	0	0	0	0	0	0	0	0	0
OTU74	6	3684	0	0	0	0	0	0	0	0	0	0	0	0	0	0	0	347	0	25	373	234	1894	0	811	0	0	0	0	0	0	0	0	0	0	0	0	0	0	0	0	0	0	0	0	0	0	0	0
OTU402	1	495	0	0	0	0	0	0	0	0	0	0	0	0	0	0	0	495	0	0	0	0	0	0	0	0	0	0	0	0	0	0	0	0	0	0	0	0	0	0	0	0	0	0	0	0	0	0	0
OTU434	1	208	0	0	0	0	0	0	0	0	0	0	0	0	0	0	0	208	0	0	0	0	0	0	0	0	0	0	0	0	0	0	0	0	0	0	0	0	0	0	0	0	0	0	0	0	0	0	0
OTU483	2	167	0	0	0	0	0	0	0	0	0	0	0	0	0	0	0	149	0	18	0	0	0	0	0	0	0	0	0	0	0	0	0	0	0	0	0	0	0	0	0	0	0	0	0	0	0	0	0
OTU42	12	17050	0	0	0	0	0	0	0	0	0	0	0	0	0	0	0	0	0	9	4	4	113	1	3	1	1209	15680	4	0	0	0	0	0	0	0	0	0	0	0	1	0	0	0	0	21	0	0	0
OTU64	7	4705	0	0	0	0	0	0	0	0	0	0	0	0	0	0	0	0	0	42	4	1119	3457	56	0	12	0	0	15	0	0	0	0	0	0	0	0	0	0	0	0	0	0	0	0	0	0	0	0
OTU160	7	1278	0	0	0	0	0	0	0	0	0	0	0	0	0	0	0	0	0	1	620	2	42	0	43	556	14	0	0	0	0	0	0	0	0	0	0	0	0	0	0	0	0	0	0	0	0	0	0
OTU180	9	993	0	0	0	0	0	0	0	0	0	0	0	0	0	0	0	0	0	7	2	577	0	82	1	8	4	0	0	0	6	0	0	0	0	0	0	0	306	0	0	0	0	0	0	0	0	0	0
OTU262	5	444	0	0	0	0	0	0	0	0	0	0	0	0	0	0	0	0	0	0	235	0	16	0	7	181	5	0	0	0	0	0	0	0	0	0	0	0	0	0	0	0	0	0	0	0	0	0	0
OTU290	4	359	0	0	0	0	0	0	0	0	0	0	0	0	0	0	0	0	0	0	229	120	4	0	6	0	0	0	0	0	0	0	0	0	0	0	0	0	0	0	0	0	0	0	0	0	0	0	0
OTU471	3	195	0	0	0	0	0	0	0	0	0	0	0	0	0	0	0	0	0	0	1	0	0	0	0	0	1	193	0	0	0	0	0	0	0	0	0	0	0	0	0	0	0	0	0	0	0	0	0
OTU628	2	100	0	0	0	0	0	0	0	0	0	0	0	0	0	0	0	0	0	0	7	0	0	0	93	0	0	0	0	0	0	0	0	0	0	0	0	0	0	0	0	0	0	0	0	0	0	0	0
OTU304	5	523	0	0	0	0	0	0	0	0	0	0	0	0	0	0	0	0	0	0	0	325	194	1	0	2	1	0	0	0	0	0	0	0	0	0	0	0	0	0	0	0	0	0	0	0	0	0	0
OTU346	5	335	0	0	0	0	0	0	0	0	0	0	0	0	0	0	0	0	0	0	0	65	6	2	261	1	0	0	0	0	0	0	0	0	0	0	0	0	0	0	0	0	0	0	0	0	0	0	0
OTU423	6	217	0	0	0	0	0	0	0	0	0	0	0	0	0	0	0	0	0	0	0	207	0	0	1	6	0	0	0	0	0	0	0	0	0	0	0	0	0	0	0	1	0	1	0	0	0	0	0
OTU433	3	167	0	0	0	0	0	0	0	0	0	0	0	0	0	0	0	0	0	0	0	158	0	1	0	8	0	0	0	0	0	0	0	0	0	0	0	0	0	0	0	0	0	0	0	0	0	0	0
OTU452	2	161	0	0	0	0	0	0	0	0	0	0	0	0	0	0	0	0	0	0	0	159	0	0	0	2	0	0	0	0	0	0	0	0	0	0	0	0	0	0	0	0	0	0	0	0	0	0	0
OTU200	4	845	0	0	0	0	0	0	0	0	0	0	0	0	0	0	0	0	0	0	0	0	601	0	30	157	57	0	0	0	0	0	0	0	0	0	0	0	0	0	0	0	0	0	0	0	0	0	0
OTU252	1	511	0	0	0	0	0	0	0	0	0	0	0	0	0	0	0	0	0	0	0	0	511	0	0	0	0	0	0	0	0	0	0	0	0	0	0	0	0	0	0	0	0	0	0	0	0	0	0
OTU287	2	393	0	0	0	0	0	0	0	0	0	0	0	0	0	0	0	0	0	0	0	0	3	0	0	390	0	0	0	0	0	0	0	0	0	0	0	0	0	0	0	0	0	0	0	0	0	0	0
OTU461	2	190	0	0	0	0	0	0	0	0	0	0	0	0	0	0	0	0	0	0	0	0	53	0	137	0	0	0	0	0	0	0	0	0	0	0	0	0	0	0	0	0	0	0	0	0	0	0	0
OTU596	1	111	0	0	0	0	0	0	0	0	0	0	0	0	0	0	0	0	0	0	0	0	0	111	0	0	0	0	0	0	0	0	0	0	0	0	0	0	0	0	0	0	0	0	0	0	0	0	0
OTU280	1	425	0	0	0	0	0	0	0	0	0	0	0	0	0	0	0	0	0	0	0	0	0	0	425	0	0	0	0	0	0	0	0	0	0	0	0	0	0	0	0	0	0	0	0	0	0	0	0
OTU478	1	164	0	0	0	0	0	0	0	0	0	0	0	0	0	0	0	0	0	0	0	0	0	0	164	0	0	0	0	0	0	0	0	0	0	0	0	0	0	0	0	0	0	0	0	0	0	0	0
OTU565	1	111	0	0	0	0	0	0	0	0	0	0	0	0	0	0	0	0	0	0	0	0	0	0	111	0	0	0	0	0	0	0	0	0	0	0	0	0	0	0	0	0	0	0	0	0	0	0	0
OTU14	2	26605	0	0	0	0	0	0	0	0	0	0	0	0	0	0	0	0	0	0	0	0	0	0	0	0	0	26574	31	0	0	0	0	0	0	0	0	0	0	0	0	0	0	0	0	0	0	0	0
OTU17	7	55708	0	0	0	0	0	0	0	0	0	0	0	0	0	0	0	0	0	0	0	0	0	0	0	0	0	1	0	12	0	1	0	0	0	0	0	0	0	0	0	0	0	0	0	0	0	0	0
OTU25	3	14770	0	0	0	0	0	0	0	0	0	0	0	0	0	0	0	0	0	0	0	0	0	0	0	0	0	13792	824	0	0	0	0	0	0	0	0	0	0	0	0	0	0	154	0	0	0	0	0
OTU76	3	3467	0	0	0	0	0	0	0	0	0	0	0	0	0	0	0	0	0	0	0	0	0	0	0	0	0	3444	5	0	0	0	0	0	0	0	0	18	0	0	0	0	0	0	0	0	0	0	0
OTU498	1	135	0	0	0	0	0	0	0	0	0	0	0	0	0	0	0	0	0	0	0	0	0	0	0	0	0	135	0	0	0	0	0	0	0	0	0	0	0	0	0	0	0	0	0	0	0	0	0
OTU29	4	28724	0	0	0	0	0	0	0	0	0	0	0	0	0	0	0	0	0	0	0	0	0	0	0	0	0	0	0	1	0	0	0	0	0	0	2	0	0	0	0	0	0	0	0	0	0	0	0
OTU54	2	11872	0	0	0	0	0	0	0	0	0	0	0	0	0	0	0	0	0	0	0	0	0	0	0	0	0	0	0	1	0	0	0	0	0	0	0	0	0	0	0	0	0	11871	0	0	0	0	0
OTU259	1	408	0	0	0	0	0	0	0	0	0	0	0	0	0	0	0	0	0	0	0	0	0	0	0	0	0	0	0	408	0	0	0	0	0	0	0	0	0	0	0	0	0	0	0	0	0	0	0
OTU16	12	79301	0	0	0	0	0	0	0	0	0	0	0	0	0	0	0	0	0	0	0	0	0	0	0	0	0	0	0	0	2	0	1	0	0	0	0	0	1	0	0	0	421	0	1	159	0	0	0
OTU124	2	1805	0	0	0	0	0	0	0	0	0	0	0	0	0	0	0	0	0	0	0	0	0	0	0	0	0	0	0	0	1804	0	0	1	0	0	0	0	0	0	0	0	0	0	0	0	0	0	0
OTU574	1	103	0	0	0	0	0	0	0	0	0	0	0	0	0	0	0	0	0	0	0	0	0	0	0	0	0	0	0	0	103	0	0	0	0	0	0	0	0	0	0	0	0	0	0	0	0	0	0
OTU387	3	1088	0	0	0	0	0	0	0	0	0	0	0	0	0	0	0	0	0	0	0	0	0	0	0	0	0	0	0	0	0	0	0	0	0	0	0	0	1	0	0	0	0	0	0	0	0	0	0
OTU32	11	13944	0	0	0	0	0	0	0	0	0	0	0	0	0	0	0	0	0	0	0	0	0	0	0	0	0	0	0	0	0	0	0	0	0	0	0	0	0	1	0	0	2633	2	8	5085	39	0	0
OTU45	3	9324	0	0	0	0	0	0	0	0	0	0	0	0	0	0	0	0	0	0	0	0	0	0	0	0	0	0	0	0	0	0	0	0	0	0	0	0	0	0	0	0	9320	0	0	2	0	0	2
OTU153	1	8101	0	0	0	0	0	0	0	0	0	0	0	0	0	0	0	0	0	0	0	0	0	0	0	0	0	0	0	0	0	0	0	0	0	0	0	0	0	0	0	0	8101	0	0	0	0	0	0
OTU248	4	1203	0	0	0	0	0	0	0	0	0	0	0	0	0	0	0	0	0	0	0	0	0	0	0	0	0	0	0	0	0	0	0	0	0	0	0	0	0	0	0	0	1	0	0	0	0	0	0
OTU31	4	14371	0	0	0	0	0	0	0	0	0	0	0	0	0	0	0	0	0	0	0	0	0	0	0	0	0	0	0	0	0	0	0	0	0	0	0	0	0	0	0	0	0	0	0	0	0	0	0
OTU114	3	3575	0	0	0	0	0	0	0	0	0	0	0	0	0	0	0	0	0	0	0	0	0	0	0	0	0	0	0	0	0	0	0	0	0	0	0	0	0	0	0	0	0	0	0	0	0	0	0
OTU701	2	107	0	0	0	0	0	0	0	0	0	0	0	0	0	0	0	0	0	0	0	0	0	0	0	0	0	0	0	0	0	0	0	0	0	0	0	0	0	0	0	0	0	0	0	0	0	0	0
OTU89	1	3867	0	0	0	0	0	0	0	0	0	0	0	0	0	0	0	0	0	0	0	0	0	0	0	0	0	0	0	0	0	0	0	0	0	0	0	0	0	0	0	0	0	0	0	0	0	0	0
OTU302	1	337	0	0	0	0	0	0	0	0	0	0	0	0	0	0	0	0	0	0	0	0	0	0	0	0	0	0	0	0	0	0	0	0	0	0	0	0	0	0	0	0	0	0	0	0	0	0	0
OTU540	2	125	0	0	0	0	0	0	0	0	0	0	0	0	0	0	0	0	0	0	0	0	0	0	0	0	0	0	0	0	0	0	0	0	0	0	0	0	0	0	0	0	0	0	0	0	0	0	0
OTU192	1	927	0	0	0	0	0	0	0	0	0	0	0	0	0	0	0	0	0	0	0	0	0	0	0	0	0	0	0	0	0	0	0	0	0	0	0	0	0	0	0	0	0	0	0	0	0	0	0
[truncated: 7 more columns]

## Sheet: Table S4
Habitat	Type	Grow_Katz_ID_Figure2	GenBank_Accession (* from Thakur et al. 2022)	Location_notes
Non-marine	Environmental sequence	Env_GU433634	GU433634	France, Feucherolles, agricultural maize culture soil with added manure
Non-marine	Environmental sequence	Env_GU433635	GU433635	France, Feucherolles, agricultural maize culture soil with added manure
Non-marine	Environmental sequence	Env_GU433636	GU433636	French Guyana, Saint Elie, tropical forest soil
Non-marine	Environmental sequence	Env_GU433641	GU433641	France, Montrond, permanent pasture soil
Non-marine	Environmental sequence	Env_LT671580	LT671580	Switzerland, Geneva Basin, river sediment
Non-marine	Environmental sequence	Env_AF381180	AF381180	Hudson River, Albany, NY, river sediment
Non-marine	Environmental sequence	Env_AF381183	AF381183	Hudson River, Albany, NY, river sediment
Non-marine	Environmental sequence	Env_AF381182	AF381182	Washington Park Lake, Albany, NY, lake sediment
Non-marine	Environmental sequence	VernalPool_OTU4	NA*	Massachusetts Certified Vernal Pool #3391 sediment
Non-marine	Environmental sequence	VernalPool_OTU28	NA*	Massachusetts Certified Vernal Pool #3391 sediment
Non-marine	Environmental sequence	VernalPool_OTU45	NA*	Massachusetts Certified Vernal Pool #3391 sediment
Non-marine	Environmental sequence	VernalPool_OTU81	NA*	Massachusetts Certified Vernal Pool #3391 sediment
Non-marine	Environmental sequence	VernalPool_OTU550	NA*	Massachusetts Certified Vernal Pool #3391 sediment
Non-marine	Freshwater foraminifera species	Astroperula dumacki_OQ689782	OQ689782	Netherlands, Gooimeer (Gooi Lake), submerged material
Non-marine	Freshwater foraminifera species	Astroperula parvipila_OQ779136	OQ779136	Netherlands, Gooimeer (Gooi Lake), submerged material
Non-marine	Freshwater foraminifera species	Claparedellus lachmanni_MH813006	MH813006	NA
Non-marine	Freshwater foraminifera species	Claparedellus lachmanni_OQ779133	OQ779133	Netherlands, Gooimeer (Gooi Lake), submerged material
Non-marine	Freshwater foraminifera species	Edaphoallogromia australica_AJ311217	AJ311217	Australia, Northern Queensland, tropical forest humus
Non-marine	Freshwater foraminifera species	Edaphoallogromia australica_MH235206	MH235206	Germany, Altenholz, domestic tropical freshwater aquarium
Non-marine	Freshwater foraminifera species	Haplomyxa saranae_HE965431	HE965431	France, Saran, home-made garden pond
Non-marine	Freshwater foraminifera species	Lacogromia cassipara_LT576160	LT576160	Netherlands, Crailoo Reserve, pond sediment
Non-marine	Freshwater foraminifera species	Lacogromia cassipara_LT604808	LT604808	Netherlands, Laegieskamp, mesotrophic ditch sediment
Non-marine	Freshwater foraminifera species	Lacogromia pawlowskii_OQ689770	OQ689770	Netherlands, Naardermeer, ditch sediment
Non-marine	Freshwater foraminifera species	Lieberkuehnia wageneri_MH235225	MH235225	Germany, Giessen, oligotrophic garden pond
Non-marine	Freshwater foraminifera species	Limnogromia leanneae_OQ689775	OQ689775	France, Espenel, Drôme River sediment
Non-marine	Freshwater foraminifera species	Limnogromia sinensis_LT222211	LT222211	China, Yangshuo, pond sediment
Non-marine	Freshwater foraminifera species	Reticulomyxa filosa_AJ132367	AJ132367	Germany, Witten, domestic freshwater aquarium
Non-marine	Freshwater foraminifera species	Velamentofex berolinensis_OQ565557	OQ565557	France, Cardet, Gardon River
Non-marine	Freshwater foraminifera species	Velamentofex dujardini_OQ689764	OQ689764	France, Cardet, Gardon River sediment
Non-marine	Freshwater foraminifera species	Velamentofex saxonensis_MH235187	MH235187	Germany, Hormersdorf, Rotes Wasser, submerged Sphagnum moss
Non-marine	Freshwater foraminifera species	Velamentofex tyrolensis_MH235219	MH235219	Austria, Sankt Ulrich, Sima Moor, submerged Sphagnum moss
Marine	Other monothalamid	Saccammina sphaerica_AJ514855	AJ514855	Weddell Sea, Antarctica
Marine	Other monothalamid	Gloiogullmia eurystoma_AJ317981	AJ317981	Tjaerno, Sweden
Marine	Other monothalamid	Hippocrepina indivisa_FR875141	FR875141	Svalbard, Norway
Marine	Other monothalamid	Bathyallogromia weddellensis_FR875102	FR875102	Antarctica
Marine	Other monothalamid	Aschemonella monile_MK748293	MK748293	western Clarion-Clipperton Zone, Pacific Ocean
Marine	Other monothalamid	Toxisarcon alba_AJ307749	AJ307749	Scotland, United Kingdom
Marine	Other monothalamid	Niveus flexilis_KF841625	KF841625	Sapelo Island, Georgia, USA
Marine	Other monothalamid	Psammophaga simplora_AJ317985	AJ317985	Sapelo Island, Georgia, USA
Marine	Other monothalamid	Nemogullmia longevariabilis_AJ514848	AJ514848	Singlefjord, Sweden
Marine	Other monothalamid	Notodendrodes antarctikos_AJ311213	AJ311213	Explorers Cove, Antarctica
Marine	Other monothalamid	Hemisphaerammina bradyi_AJ311216	AJ311216	Banyuls, France
Marine	Other monothalamid	Pelosina fusiformis_AJ307772	AJ307772	Explorers Cove, Antarctica
Marine	Other monothalamid	Astrammina rara_AF411218	AF411218	Explorers Cove, Antarctica
Marine	Other monothalamid	Crithionina delacai_AJ317988	AJ317988	Explorers Cove, Antarctica
Marine	Other monothalamid	Ovammina opaca_HM244870	HM244870	Cabretta Island, Sapelo Island, GA
Marine	Other monothalamid	Allogromia sp._X86093	X86093	Lab culture, strain Analyta
Marine	Other monothalamid	Crithionina mamilla_AJ307759	AJ307759	Explorers Cove, Antarctica

## Sheet: Table S5
Pooled_Sample_ID	Removed	Reason
GH21-01-03-Hose-BGwater-R	Yes	Highly contaminated by marine OTUs (lab contaminants)
ME38R-ANP-Pitcher-2um	Yes	Less than 500 reads
ME41R-ANP-Pitcher-2um	Yes	Less than 500 reads
ME43R-ANP-Pitcher-2um	Yes	Less than 500 reads
GH21-07-08-09-StovePool-BGwater-R	Yes	Less than 500 reads
GH21-13-14-15-WTpool-DW-BGwater-R	Yes	Less than 500 reads
GH21-16-Brom-Nprinceps-top-2um-R	Yes	Less than 500 reads
GH21-17-Brom-Nprinceps-side1-2um-R	Yes	Less than 500 reads
GH21-18-Brom-Nprinceps-side2-2um-R	Yes	Less than 500 reads
GH21-19-Brom-Vsplendens-top-2um-R	Yes	Less than 500 reads
GH21-20-Brom-Vsplendens-side1-2um-R	Yes	Less than 500 reads
GH21-21-Brom-Vsplendens-side2-2um-R	Yes	Less than 500 reads
GH21-22-Pitch-Nbalfouriana-1-2um-R	Yes	Less than 500 reads
GH21-23-Pitch-Nbalfouriana-2-2um-R	Yes	Less than 500 reads
GH21-24-Pitch-Nbalfouriana-3-2um-R	Yes	Less than 500 reads
GH21-25-Pitch-Ntruncata-1-2um-R	Yes	Less than 500 reads
GH21-26-Pitch-Ntruncata-2-2um-R	Yes	Less than 500 reads
GH21-28-29-30-WTpool-GS-BGwater-R	Yes	Less than 500 reads
GH21-35-WTpool-DW-10cm-wall-2um-R	Yes	Less than 500 reads
GH21-36-WTpool-DW-20cm-wall-2um-R	Yes	Less than 500 reads
GH21-38-WTpool-GS-10cm-wall-2um-R	Yes	Less than 500 reads
GH21-39-WTpool-GS-20cm-wall-2um-R	Yes	Less than 500 reads
GH21-40-StovePool-0cm-wall-2um-R	Yes	Less than 500 reads
GH23-09-WTpool-GS-plant-R	Yes	Less than 500 reads
ME4749R-ANP-SouthWonderland	No	Met curation cutoff values
ME222324R-ANP-ForestEdge	No	Met curation cutoff values
ME252627R-ANP-OpenBog	No	Met curation cutoff values
ME2930R-ANP-PondEdge	No	Met curation cutoff values
ME313233R-ANP-PondEdge	No	Met curation cutoff values
ME34R-ANP-Pitcher-2um	No	Met curation cutoff values
ME35R-ANP-Pitcher-2um	No	Met curation cutoff values
ME36R-ANP-Pitcher-2um	No	Met curation cutoff values
ME39R-ANP-Pitcher-2um	No	Met curation cutoff values
ME40R-ANP-Pitcher-2um	No	Met curation cutoff values
ME42R-ANP-Pitcher-2um	No	Met curation cutoff values
ME505152R-ANP-NorthWonderland	No	Met curation cutoff values
ME535455R-Orono-Forest	No	Met curation cutoff values
ME565758R-Orono-ForestEdge	No	Met curation cutoff values
HB-T1S1-ForestEdge	No	Met curation cutoff values
HB-T1S3-OpenBog	No	Met curation cutoff values
HB-T1S5-OpenBog	No	Met curation cutoff values
HB-T1S7-OpenBog	No	Met curation cutoff values
HB-T2S1-ForestEdge	No	Met curation cutoff values
HB-T2S3-OpenBog	No	Met curation cutoff values
HB-T2S5-OpenBog	No	Met curation cutoff values
HB-T2S7-OpenBog	No	Met curation cutoff values
GH21-34-WTpool-DW-0cm-wall-2um-R	No	Met curation cutoff values
GH21-37-WTpool-GS-0cm-wall-2um-R	No	Met curation cutoff values
GH23-01-StovePool-NorthWall-R	No	Met curation cutoff values
GH23-02-StovePool-SouthWall-R	No	Met curation cutoff values
GH23-03-WTpool-GS-ConcreteWall-R	No	Met curation cutoff values
GH23-04-WTpool-DW-ConcreteWall-R	No	Met curation cutoff values
GH23-05-WTpool-DW-WoodWall-R	No	Met curation cutoff values
GH23-06-WTpool-GS-WoodWall-R	No	Met curation cutoff values

## Sheet: Table S6
OTU	occurrence	readnumber	ME4749R-ANP-SouthWonderland	ME222324R-ANP-ForestEdge	ME252627R-ANP-OpenBog	ME2930R-ANP-PondEdge	ME313233R-ANP-PondEdge	ME34R-ANP-Pitcher-2um	ME35R-ANP-Pitcher-2um	ME36R-ANP-Pitcher-2um	ME39R-ANP-Pitcher-2um	ME40R-ANP-Pitcher-2um	ME42R-ANP-Pitcher-2um	ME505152R-ANP-NorthWonderland	ME535455R-Orono-Forest	ME565758R-Orono-ForestEdge	HB-T1S1-ForestEdge	HB-T1S3-OpenBog	HB-T1S5-OpenBog	HB-T1S7-OpenBog	HB-T2S1-ForestEdge	HB-T2S3-OpenBog	HB-T2S5-OpenBog	HB-T2S7-OpenBog	GH21-34-WTpool-DW-0cm-wall-2um-R	GH21-37-WTpool-GS-0cm-wall-2um-R	GH23-01-StovePool-NorthWall-R	GH23-02-StovePool-SouthWall-R	GH23-03-WTpool-GS-ConcreteWall-R	GH23-04-WTpool-DW-ConcreteWall-R	GH23-05-WTpool-DW-WoodWall-R	GH23-06-WTpool-GS-WoodWall-R
OTU1	21	62293	2911	131	122	9909	3624	5085	573	7369	536	1808	233	3510	9692	9932	3153	129	457	0	571	364	6	2178	0	0	0	0	0	0	0	0
OTU2	21	47553	29	948	1345	1	3865	1	3	181	1	2	9685	0	151	1	2534	4	7243	9412	3329	533	3834	4451	0	0	0	0	0	0	0	0
OTU3	20	34857	57	8210	5920	78	173	3703	1	774	66	998	0	753	0	39	4303	401	812	25	6093	128	9	2314	0	0	0	0	0	0	0	0
OTU6	14	20795	3367	10	2202	7	2319	1078	1132	1671	107	118	82	163	0	0	0	0	0	4	0	8535	0	0	0	0	0	0	0	0	0	0
OTU7	7	16528	0	0	0	0	0	0	0	0	0	0	0	0	0	0	1	9225	818	215	0	209	5748	312	0	0	0	0	0	0	0	0
OTU16	6	15893	0	0	0	0	0	0	0	0	0	0	0	0	0	0	0	0	0	0	0	0	0	0	325	159	0	2	1	8904	0	6502
OTU32	7	13352	0	0	0	0	0	0	0	0	0	0	0	0	0	0	0	0	0	0	0	0	0	0	2114	5085	454	2185	3506	1	0	7
OTU17	4	10336	0	0	0	0	0	0	0	0	0	0	0	0	0	0	0	0	0	0	0	0	0	0	0	0	0	1	0	335	9999	1
OTU5	7	8424	3043	1	0	0	1	0	0	1	4	0	0	5371	0	3	0	0	0	0	0	0	0	0	0	0	0	0	0	0	0	0
OTU45	2	7562	0	0	0	0	0	0	0	0	0	0	0	0	0	0	0	0	0	0	0	0	0	0	7560	2	0	0	0	0	0	0
OTU42	7	732	0	0	0	0	0	0	0	0	0	0	0	0	0	0	1	1	2	10	0	1	0	696	0	21	0	0	0	0	0	0
OTU31	3	4824	0	0	0	0	0	0	0	0	0	0	0	0	0	0	0	0	0	0	0	0	0	0	0	0	680	753	0	0	0	3391
OTU26	8	423	0	0	0	0	0	0	0	0	0	187	0	0	0	0	2	0	123	99	4	1	4	3	0	0	0	0	0	0	0	0
OTU33	7	1868	589	694	347	0	8	0	0	0	0	0	0	201	13	16	0	0	0	0	0	0	0	0	0	0	0	0	0	0	0	0
OTU248	2	1201	0	0	0	0	0	0	0	0	0	0	0	0	0	0	0	0	0	0	0	0	0	0	1	0	0	1200	0	0	0	0
OTU114	3	868	0	0	0	0	0	0	0	0	0	0	0	0	0	0	0	0	0	0	0	0	0	0	0	0	0	283	0	584	1	0
OTU64	6	365	0	0	0	0	0	0	0	0	0	0	0	0	0	0	4	2	231	121	3	0	4	0	0	0	0	0	0	0	0	0
OTU74	5	306	0	0	0	0	0	0	0	0	0	0	0	0	14	0	0	60	43	74	0	115	0	0	0	0	0	0	0	0	0	0
OTU160	5	292	0	0	0	0	0	0	0	0	0	0	0	0	0	0	0	109	0	1	0	5	169	8	0	0	0	0	0	0	0	0
OTU387	2	230	0	0	0	0	0	0	0	0	0	0	0	0	0	0	0	0	0	0	0	0	0	0	0	0	0	0	0	162	0	68
OTU287	1	125	0	0	0	0	0	0	0	0	0	0	0	0	0	0	0	0	0	0	0	0	125	0	0	0	0	0	0	0	0	0
OTU200	4	99	0	0	0	0	0	0	0	0	0	0	0	0	0	0	0	0	0	19	0	4	43	33	0	0	0	0	0	0	0	0
OTU141	2	92	0	0	0	0	0	0	0	0	0	0	0	0	88	4	0	0	0	0	0	0	0	0	0	0	0	0	0	0	0	0
OTU262	3	88	0	0	0	0	0	0	0	0	0	0	0	0	0	0	0	32	0	0	0	0	53	3	0	0	0	0	0	0	0	0
OTU419	3	74	0	0	2	0	0	68	0	4	0	0	0	0	0	0	0	0	0	0	0	0	0	0	0	0	0	0	0	0	0	0
OTU811	6	67	3	1	56	4	1	0	0	0	0	0	0	2	0	0	0	0	0	0	0	0	0	0	0	0	0	0	0	0	0	0
OTU343	2	66	0	0	0	0	0	65	0	0	0	0	0	0	0	0	0	0	1	0	0	0	0	0	0	0	0	0	0	0	0	0
OTU290	3	65	0	0	0	0	0	0	0	0	0	0	0	0	0	0	0	36	27	0	0	2	0	0	0	0	0	0	0	0	0	0
OTU304	4	65	0	0	0	0	0	0	0	0	0	0	0	0	0	0	0	0	61	2	0	0	1	1	0	0	0	0	0	0	0	0
OTU268	4	63	0	0	0	0	0	0	0	0	0	2	0	0	0	0	0	0	50	10	0	0	1	0	0	0	0	0	0	0	0	0
OTU305	5	58	0	1	4	0	1	0	0	0	0	0	0	0	0	0	0	0	25	0	0	27	0	0	0	0	0	0	0	0	0	0
OTU310	8	51	1	4	2	0	8	0	0	0	0	0	0	0	0	0	0	0	27	5	0	3	0	1	0	0	0	0	0	0	0	0
OTU346	4	51	0	0	0	0	0	0	0	0	0	0	0	0	0	0	0	0	19	1	0	30	1	0	0	0	0	0	0	0	0	0
OTU423	2	35	0	0	0	0	0	0	0	0	0	0	0	0	0	0	0	0	34	0	0	0	0	0	0	0	1	0	0	0	0	0
OTU540	2	32	0	0	0	0	0	0	0	0	0	0	0	0	0	0	0	0	0	0	0	0	0	0	0	0	0	0	0	1	0	31
OTU251	1	30	0	0	0	0	0	0	0	0	0	0	0	0	30	0	0	0	0	0	0	0	0	0	0	0	0	0	0	0	0	0
OTU433	2	29	0	0	0	0	0	0	0	0	0	0	0	0	0	0	0	0	27	0	0	0	2	0	0	0	0	0	0	0	0	0
OTU461	2	26	0	0	0	0	0	0	0	0	0	0	0	0	0	0	0	0	0	2	0	24	0	0	0	0	0	0	0	0	0	0
OTU628	2	20	0	0	0	0	0	0	0	0	0	0	0	0	0	0	0	1	0	0	0	19	0	0	0	0	0	0	0	0	0	0
OTU701	2	18	0	0	0	0	0	0	0	0	0	0	0	0	0	0	0	0	0	0	0	0	0	0	0	0	0	5	0	13	0	0
OTU464	4	12	0	0	0	1	0	0	0	0	0	2	0	0	4	5	0	0	0	0	0	0	0	0	0	0	0	0	0	0	0	0
OTU483	2	10	0	0	0	0	0	0	0	0	0	0	0	0	8	0	2	0	0	0	0	0	0	0	0	0	0	0	0	0	0	0

## Sheet: Table S7
Sample_ID (ordered as in x-axis of Figure 4)	State	Location	Site	Site detailed	Coordinates	Sample type	Year	Month	Day	pH	Rarefied
ME505152R-ANP-NorthWonderland	Maine	Acadia	Wonderland stream	North	44.232778 N 68.318611 W	Sphagnum	2021	5	17	2.63	Yes
ME4749R-ANP-SouthWonderland	Maine	Acadia	Wonderland stream	South	44.232778 N 68.318611 W	Sphagnum	2021	5	17	2.66	Yes
ME222324R-ANP-ForestEdge	Maine	Acadia	Forest edge	Transect	44.235556 N 68.32 W	Sphagnum	2021	5	17	NA	Yes
ME252627R-ANP-OpenBog	Maine	Acadia	Open bog	NA	44.235833 N 68.320556 W	Sphagnum	2021	5	17	3.09	Yes
ME34R-ANP-Pitcher-2um	Maine	Acadia	Pitcher	NA	44.235483 N 68.320817 W	Swab and fluid	2021	5	17	4.25	Yes
ME35R-ANP-Pitcher-2um	Maine	Acadia	Pitcher	NA	44.235483 N 68.320817 W	Swab and fluid	2021	5	17	4.25	No (less than 10,000 unrarefied reads)
ME36R-ANP-Pitcher-2um	Maine	Acadia	Pitcher	NA	44.235483 N 68.320817 W	Swab and fluid	2021	5	17	4.25	Yes
ME39R-ANP-Pitcher-2um	Maine	Acadia	Pitcher	NA	44.235483 N 68.320817 W	Swab and fluid	2021	5	17	4.25	No (less than 10,000 unrarefied reads)
ME40R-ANP-Pitcher-2um	Maine	Acadia	Pitcher	NA	44.235483 N 68.320817 W	Swab and fluid	2021	5	17	4.25	No (less than 10,000 unrarefied reads)
ME42R-ANP-Pitcher-2um	Maine	Acadia	Pitcher	NA	44.235483 N 68.320817 W	Swab and fluid	2021	5	17	4.25	Yes
ME2930R-ANP-PondEdge	Maine	Acadia	Pond	NA	44.235833 N 68.320556 W	Sphagnum	2021	5	17	3.71	Yes
ME313233R-ANP-PondEdge	Maine	Acadia	Pond	NA	44.235833 N 68.320556 W	Sphagnum	2021	5	17	3.75	Yes
ME535455R-Orono-Forest	Maine	Orono	Forest	NA	44.866944 N 68.728056 W	Sphagnum	2021	5	19	6.2	Yes
ME565758R-Orono-ForestEdge	Maine	Orono	Forest edge	NA	44.868889 N 68.723056 W	Sphagnum	2021	5	19	NA	Yes
HB-T1S1-ForestEdge	Massachusetts	Hawley	Forest edge	NA	42.575534 N 72.890580 W	Sphagnum	2018	6	6	4-5	Yes
HB-T2S1-ForestEdge	Massachusetts	Hawley	Forest edge	NA	42.575534 N 72.890580 W	Sphagnum	2018	6	6	4-5	Yes
HB-T1S3-OpenBog	Massachusetts	Hawley	Open bog	NA	42.575534 N 72.890580 W	Sphagnum	2018	6	6	4-5	Yes
HB-T2S3-OpenBog	Massachusetts	Hawley	Open bog	NA	42.575534 N 72.890580 W	Sphagnum	2018	6	6	4-5	Yes
HB-T1S5-OpenBog	Massachusetts	Hawley	Open bog	NA	42.575534 N 72.890580 W	Sphagnum	2018	6	6	4-5	Yes
HB-T2S5-OpenBog	Massachusetts	Hawley	Open bog	NA	42.575534 N 72.890580 W	Sphagnum	2018	6	6	4-5	Yes
HB-T1S7-OpenBog	Massachusetts	Hawley	Open bog	NA	42.575534 N 72.890580 W	Sphagnum	2018	6	6	4-5	Yes
HB-T2S7-OpenBog	Massachusetts	Hawley	Open bog	NA	42.575534 N 72.890580 W	Sphagnum	2018	6	6	4-5	Yes
GH21-34-WTpool-DW-0cm-wall-2um-R	Massachusetts	Lyman	Warm temperate house pool	Concrete wall transect	42.318819 N 72.640081 W	Swab and fluid	2021	3	1	NA	Yes
GH21-37-WTpool-GS-0cm-wall-2um-R	Massachusetts	Lyman	Warm temperate house pool	Concrete wall transect	42.318819 N 72.640081 W	Swab and fluid	2021	3	1	NA	No (less than 10,000 unrarefied reads)
GH23-01-StovePool-NorthWall-R	Massachusetts	Lyman	Stove house pool	Concrete wall north	42.318819 N 72.640081 W	Swab	2023	10	23	6	No (less than 10,000 unrarefied reads)
GH23-02-StovePool-SouthWall-R	Massachusetts	Lyman	Stove house pool	Concrete wall south	42.318819 N 72.640081 W	Swab	2023	10	23	6	No (less than 10,000 unrarefied reads)
GH23-04-WTpool-DW-ConcreteWall-R	Massachusetts	Lyman	Warm temperate house pool	Duckweed concrete wall	42.318819 N 72.640081 W	Swab	2023	10	23	6.5	Yes
GH23-05-WTpool-DW-WoodWall-R	Massachusetts	Lyman	Warm temperate house pool	Duckweed wood wall	42.318819 N 72.640081 W	Swab	2023	10	23	6.5	Yes
GH23-03-WTpool-GS-ConcreteWall-R	Massachusetts	Lyman	Warm temperate house pool	Salvinia concrete wall	42.318819 N 72.640081 W	Swab	2023	10	23	6.5	No (less than 10,000 unrarefied reads)
GH23-06-WTpool-GS-WoodWall-R	Massachusetts	Lyman	Warm temperate house pool	Salvinia wood wall	42.318819 N 72.640081 W	Swab	2023	10	23	6.5	Yes

## Sheet: Table S8
OTU	occurrence	readnumber	ME4749R-ANP-SouthWonderland	ME222324R-ANP-ForestEdge	ME252627R-ANP-OpenBog	ME2930R-ANP-PondEdge	ME313233R-ANP-PondEdge	ME34R-ANP-Pitcher-2um	ME35R-ANP-Pitcher-2um	ME36R-ANP-Pitcher-2um	ME39R-ANP-Pitcher-2um	ME40R-ANP-Pitcher-2um	ME42R-ANP-Pitcher-2um	ME505152R-ANP-NorthWonderland	ME535455R-Orono-Forest	ME565758R-Orono-ForestEdge	HB-T1S1-ForestEdge	HB-T1S3-OpenBog	HB-T1S5-OpenBog	HB-T1S7-OpenBog	HB-T2S1-ForestEdge	HB-T2S3-OpenBog	HB-T2S5-OpenBog	HB-T2S7-OpenBog	GH21-34-WTpool-DW-0cm-wall-2um-R	GH21-37-WTpool-GS-0cm-wall-2um-R	GH23-01-StovePool-NorthWall-R	GH23-02-StovePool-SouthWall-R	GH23-03-WTpool-GS-ConcreteWall-R	GH23-04-WTpool-DW-ConcreteWall-R	GH23-05-WTpool-DW-WoodWall-R	GH23-06-WTpool-GS-WoodWall-R
OTU1	20	62287	2911	131	122	9909	3624	5085	573	7369	536	1808	233	3510	9692	9932	3153	129	457	0	571	364	0	2178	0	0	0	0	0	0	0	0
OTU2	14	47540	29	948	1345	0	3865	0	0	181	0	0	9685	0	151	0	2534	0	7243	9412	3329	533	3834	4451	0	0	0	0	0	0	0	0
OTU3	18	34847	57	8210	5920	78	173	3703	0	774	66	998	0	753	0	39	4303	401	812	25	6093	128	0	2314	0	0	0	0	0	0	0	0
OTU6	11	20774	3367	0	2202	0	2319	1078	1132	1671	107	118	82	163	0	0	0	0	0	0	0	8535	0	0	0	0	0	0	0	0	0	0
OTU7	6	16527	0	0	0	0	0	0	0	0	0	0	0	0	0	0	0	9225	818	215	0	209	5748	312	0	0	0	0	0	0	0	0
OTU16	4	15890	0	0	0	0	0	0	0	0	0	0	0	0	0	0	0	0	0	0	0	0	0	0	325	159	0	0	0	8904	0	6502
OTU32	5	13344	0	0	0	0	0	0	0	0	0	0	0	0	0	0	0	0	0	0	0	0	0	0	2114	5085	454	2185	3506	0	0	0
OTU17	2	10334	0	0	0	0	0	0	0	0	0	0	0	0	0	0	0	0	0	0	0	0	0	0	0	0	0	0	0	335	9999	0
OTU5	2	8414	3043	0	0	0	0	0	0	0	0	0	0	5371	0	0	0	0	0	0	0	0	0	0	0	0	0	0	0	0	0	0
OTU45	1	7560	0	0	0	0	0	0	0	0	0	0	0	0	0	0	0	0	0	0	0	0	0	0	7560	0	0	0	0	0	0	0
OTU31	3	4824	0	0	0	0	0	0	0	0	0	0	0	0	0	0	0	0	0	0	0	0	0	0	0	0	680	753	0	0	0	3391
OTU33	4	1831	589	694	347	0	0	0	0	0	0	0	0	201	0	0	0	0	0	0	0	0	0	0	0	0	0	0	0	0	0	0
OTU248	1	1200	0	0	0	0	0	0	0	0	0	0	0	0	0	0	0	0	0	0	0	0	0	0	0	0	0	1200	0	0	0	0
OTU114	2	867	0	0	0	0	0	0	0	0	0	0	0	0	0	0	0	0	0	0	0	0	0	0	0	0	0	283	0	584	0	0
OTU42	2	717	0	0	0	0	0	0	0	0	0	0	0	0	0	0	0	0	0	0	0	0	0	696	0	21	0	0	0	0	0	0
OTU26	3	409	0	0	0	0	0	0	0	0	0	187	0	0	0	0	0	0	123	99	0	0	0	0	0	0	0	0	0	0	0	0
OTU64	6	365	0	0	0	0	0	0	0	0	0	0	0	0	0	0	4	2	231	121	3	0	4	0	0	0	0	0	0	0	0	0
OTU74	5	306	0	0	0	0	0	0	0	0	0	0	0	0	14	0	0	60	43	74	0	115	0	0	0	0	0	0	0	0	0	0
OTU160	4	291	0	0	0	0	0	0	0	0	0	0	0	0	0	0	0	109	0	0	0	5	169	8	0	0	0	0	0	0	0	0
OTU387	2	230	0	0	0	0	0	0	0	0	0	0	0	0	0	0	0	0	0	0	0	0	0	0	0	0	0	0	0	162	0	68
OTU287	1	125	0	0	0	0	0	0	0	0	0	0	0	0	0	0	0	0	0	0	0	0	125	0	0	0	0	0	0	0	0	0
OTU200	4	99	0	0	0	0	0	0	0	0	0	0	0	0	0	0	0	0	0	19	0	4	43	33	0	0	0	0	0	0	0	0
OTU141	2	92	0	0	0	0	0	0	0	0	0	0	0	0	88	4	0	0	0	0	0	0	0	0	0	0	0	0	0	0	0	0
OTU262	3	88	0	0	0	0	0	0	0	0	0	0	0	0	0	0	0	32	0	0	0	0	53	3	0	0	0	0	0	0	0	0
OTU419	3	74	0	0	2	0	0	68	0	4	0	0	0	0	0	0	0	0	0	0	0	0	0	0	0	0	0	0	0	0	0	0
OTU811	4	65	3	0	56	4	0	0	0	0	0	0	0	2	0	0	0	0	0	0	0	0	0	0	0	0	0	0	0	0	0	0
OTU343	1	65	0	0	0	0	0	65	0	0	0	0	0	0	0	0	0	0	0	0	0	0	0	0	0	0	0	0	0	0	0	0
OTU290	3	65	0	0	0	0	0	0	0	0	0	0	0	0	0	0	0	36	27	0	0	2	0	0	0	0	0	0	0	0	0	0
OTU304	2	63	0	0	0	0	0	0	0	0	0	0	0	0	0	0	0	0	61	2	0	0	0	0	0	0	0	0	0	0	0	0
OTU268	3	62	0	0	0	0	0	0	0	0	0	2	0	0	0	0	0	0	50	10	0	0	0	0	0	0	0	0	0	0	0	0
OTU305	3	56	0	0	4	0	0	0	0	0	0	0	0	0	0	0	0	0	25	0	0	27	0	0	0	0	0	0	0	0	0	0
OTU310	6	49	0	4	2	0	8	0	0	0	0	0	0	0	0	0	0	0	27	5	0	3	0	0	0	0	0	0	0	0	0	0
OTU346	2	49	0	0	0	0	0	0	0	0	0	0	0	0	0	0	0	0	19	0	0	30	0	0	0	0	0	0	0	0	0	0
OTU423	1	34	0	0	0	0	0	0	0	0	0	0	0	0	0	0	0	0	34	0	0	0	0	0	0	0	0	0	0	0	0	0
OTU540	1	31	0	0	0	0	0	0	0	0	0	0	0	0	0	0	0	0	0	0	0	0	0	0	0	0	0	0	0	0	0	31
OTU251	1	30	0	0	0	0	0	0	0	0	0	0	0	0	30	0	0	0	0	0	0	0	0	0	0	0	0	0	0	0	0	0
OTU433	2	29	0	0	0	0	0	0	0	0	0	0	0	0	0	0	0	0	27	0	0	0	2	0	0	0	0	0	0	0	0	0
OTU461	2	26	0	0	0	0	0	0	0	0	0	0	0	0	0	0	0	0	0	2	0	24	0	0	0	0	0	0	0	0	0	0
